# Supplementary material for: 6-Iodo-4-oxo-4H-chromene-3-carbaldehyde
Source: Acta Crystallogr Sect E Struct Rep Online. 2014 Jun 4;70(Pt 7):o744. doi: 10.1107/S1600536814012471 (PMC4120610; doi:10.1107/S1600536814012471)
Supplement: Supplementary file 1 [file e-70-0o744-sup1.cif]

##############################################################################
#                                                                            #
# This CIF contains the data in a paper accepted for publication in          #
# Acta Crystallographica Section E. It conforms to the requirements of       #
# Notes for Authors for Acta Crystallographica Section E, and has been       #
# peer reviewed under the auspices of the IUCr Commission on Journals.       #
#                                                                            #
# Full details of the Crystallographic Information File format               #
# are given in the paper "The Crystallographic Information File (CIF):       #
# a New Standard Archive File for Crystallography" by S. R. Hall, F. H.      #
# Allen and I. D. Brown [Acta Cryst. (1991), A47, 655-685].                  #
#                                                                            #
# The current version of the core CIF dictionary is obtainable from          #
# ftp://ftp.iucr.org/pub/cif_core.dic.                                       #
#                                                                            #
# Software is freely available for graphical display of the structure(s)     #
# in this CIF. For information consult the CIF software page                 #
# http://www.iucr.org/resources/cif/software.                                #
#                                                                            #
# This file may be used for bona fide research purposes within the           #
# scientific community so long as proper attribution is given to the journal # 
# article from which it was obtained.                                        #
#                                                                            #
##############################################################################
data_General
_audit_creation_method     'by CrystalStructure 4.0'
_journal_date_recd_electronic     2014-05-27
_journal_date_accepted     2014-05-28
_journal_name_full     'Acta Crystallographica, Section E'
_journal_year     2014
_journal_volume     70
_journal_issue      7
_journal_page_first     o744
_journal_page_last     o744
_journal_paper_category     QO
_journal_paper_doi     10.1107/S1600536814012471
_journal_coeditor_code     TK5319
_publ_contact_author_name     'Yoshinobu Ishikawa'
_publ_contact_author_address
;
School of Pharmaceutical Sciences
University of Shizuoka
52-1 Yada, Suruga-ku, Shizuoka 422-8526
Japan
;
_publ_contact_author_email     'ishi206@u-shizuoka-ken.ac.jp'
_publ_contact_author_fax     '+81-542645645NUMBER'
_publ_contact_author_phone     '+81-542645645'
_publ_section_title
;
6-Iodo-4-oxo-4<i>H</i>-chromene-3-carbaldehyde
;
loop_
    _publ_author_name
    _publ_author_footnote
    _publ_author_address
    'Ishikawa, Yoshinobu' .
;
School of Pharmaceutical Sciences
University of Shizuoka
52-1 Yada, Suruga-ku, Shizuoka 422-8526
Japan
;
_publ_section_synopsis     .
data_I
_database_code_depnum_ccdc_archive     'CCDC 1005730'
_chemical_name_systematic
;
6-Iodo-4-oxo-4<i>H</i>-chromene-3-carbaldehyde
;
_chemical_formula_moiety     'C10 H5 I O3'
_chemical_formula_sum     'C10 H5 I O3'
_chemical_formula_iupac     'C10 H5 I O3'
_chemical_formula_weight     300.05
_chemical_melting_point     ?
_symmetry_cell_setting     triclinic
_symmetry_space_group_name_H-M     'P -1'
_symmetry_space_group_name_Hall     '-P 1'
loop_
    _symmetry_equiv_pos_site_id
    _symmetry_equiv_pos_as_xyz
    1 '+X,+Y,+Z'
    2 '-X,-Y,-Z'
_cell_length_a     6.5741(17)
_cell_length_b     6.798(3)
_cell_length_c     10.437(5)
_cell_angle_alpha     79.03(3)
_cell_angle_beta     86.45(3)
_cell_angle_gamma     76.00(3)
_cell_volume     444.3(3)
_cell_formula_units_Z     2
_cell_measurement_reflns_used     25
_cell_measurement_theta_min     15.06
_cell_measurement_theta_max     17.01
_cell_measurement_temperature     100
_exptl_crystal_description     plate
_exptl_crystal_colour     yellow
_exptl_crystal_size_max     0.250
_exptl_crystal_size_mid     0.250
_exptl_crystal_size_min     0.080
_exptl_crystal_density_diffrn     2.243
_exptl_crystal_density_meas     ?
_exptl_crystal_density_method     'not measured'
_exptl_crystal_F_000     284.00
_exptl_absorpt_coefficient_mu     3.578
_exptl_absorpt_correction_type     psi-scan
_exptl_absorpt_process_details     '(North <i>et al.</i>, 1968)'
_exptl_absorpt_correction_T_min     0.432
_exptl_absorpt_correction_T_max     0.751
_diffrn_ambient_temperature     100
_diffrn_radiation_type     'Mo K\a'
_diffrn_radiation_wavelength     0.71069
_diffrn_measurement_device_type     'Rigaku AFC-7R'
_diffrn_measurement_method     \w-2\q
_diffrn_reflns_number     2519
_diffrn_reflns_av_R_equivalents     0.0138
_diffrn_reflns_theta_max     27.50
_diffrn_reflns_theta_full     27.51
_diffrn_measured_fraction_theta_max     0.998
_diffrn_measured_fraction_theta_full     0.998
_diffrn_reflns_limit_h_min     -4
_diffrn_reflns_limit_h_max     8
_diffrn_reflns_limit_k_min     -8
_diffrn_reflns_limit_k_max     8
_diffrn_reflns_limit_l_min     -13
_diffrn_reflns_limit_l_max     13
_diffrn_standards_number     3
_diffrn_standards_interval_count     150
_diffrn_standards_decay_%     -1.749
_refine_special_details
;
Refinement was performed using all reflections. The weighted <i>R</i>-factor
(<i>wR</i>) and goodness of fit (<i>S</i>) are based on <i>F</i>^2^.
<i>R</i>-factor (gt) are based on <i>F</i>. The threshold expression of
<i>F</i>^2^ > 2.0 \s(<i>F</i>^2^) is used only for calculating <i>R</i>-factor
(gt).
;
_reflns_number_total     2050
_reflns_number_gt     1989
_reflns_threshold_expression     F^2^>2\s(F^2^)
_refine_ls_structure_factor_coef     Fsqd
_refine_ls_R_factor_gt     0.0394
_refine_ls_wR_factor_ref     0.1035
_refine_ls_goodness_of_fit_ref     1.113
_refine_ls_number_reflns     2050
_refine_ls_number_parameters     127
_refine_ls_number_restraints     0
_refine_ls_hydrogen_treatment     constr
_refine_ls_weighting_scheme     calc
_refine_ls_weighting_details
            'w = 1/[\s^2^(Fo^2^)+(0.0828P)^2^+0.5762P] where P=(Fo^2^+2Fc^2^)/3'
_atom_sites_solution_hydrogens     geom
_atom_sites_solution_primary     direct
_atom_sites_solution_secondary     difmap
_refine_ls_shift/su_max     0.000
_refine_diff_density_max     2.550
_refine_diff_density_min     -3.590
_refine_ls_extinction_method     none
_refine_ls_extinction_coef     ?
loop_
    _atom_type_symbol
    _atom_type_description
    _atom_type_scat_dispersion_real
    _atom_type_scat_dispersion_imag
    _atom_type_scat_source
    'C' 'C' 0.0033 0.0016
;
International Tables for Crystallography
(1992, Vol. C, Tables 4.2.6.8 and 6.1.1.4)
;
    'H' 'H' 0.0000 0.0000
;
International Tables for Crystallography
(1992, Vol. C, Table 6.1.1.4)
;
    'I' 'I' -0.4742 1.8119
;
International Tables for Crystallography
(1992, Vol. C, Tables 4.2.6.8 and 6.1.1.4)
;
    'O' 'O' 0.0106 0.0060
;
International Tables for Crystallography
(1992, Vol. C, Tables 4.2.6.8 and 6.1.1.4)
;
_computing_data_collection
                  '<i>WinAFC Diffractometer Control Software</i> (Rigaku, 1999)'
_computing_cell_refinement
                  '<i>WinAFC Diffractometer Control Software</i> (Rigaku, 1999)'
_computing_data_reduction
                  '<i>WinAFC Diffractometer Control Software</i> (Rigaku, 1999)'
_computing_structure_solution     'SHELXS97 (Sheldrick, 2008)'
_computing_structure_refinement     'SHELXL97 (Sheldrick, 2008)'
_computing_molecular_graphics     'CrystalStructure (Rigaku, 2010)'
_computing_publication_material     'CrystalStructure (Rigaku, 2010)'
loop_
    _atom_site_type_symbol
    _atom_site_label
    _atom_site_fract_x
    _atom_site_fract_y
    _atom_site_fract_z
    _atom_site_U_iso_or_equiv
    _atom_site_adp_type
    _atom_site_calc_flag
    _atom_site_refinement_flags
    _atom_site_occupancy
    _atom_site_symmetry_multiplicity
    _atom_site_disorder_assembly
    _atom_site_disorder_group
    I I1 0.09130(3) 0.75924(3) 0.412452(19) 0.01417(14) Uani d . 1.0 2 . .
    O O1 0.7896(5) 0.6863(5) -0.0188(3) 0.0146(6) Uani d . 1.0 2 . .
    O O2 0.1807(5) 0.8519(5) -0.1406(3) 0.0160(6) Uani d . 1.0 2 . .
    O O3 0.6616(5) 0.7995(5) -0.4137(3) 0.0204(7) Uani d . 1.0 2 . .
    C C1 0.7417(7) 0.7311(6) -0.1454(5) 0.0155(8) Uani d . 1.0 2 . .
    C C2 0.5449(6) 0.7856(6) -0.1926(4) 0.0112(7) Uani d . 1.0 2 . .
    C C3 0.3623(7) 0.8053(6) -0.1040(4) 0.0112(7) Uani d . 1.0 2 . .
    C C4 0.2610(6) 0.7778(6) 0.1343(4) 0.0120(7) Uani d . 1.0 2 . .
    C C5 0.3206(6) 0.7330(6) 0.2634(4) 0.0115(7) Uani d . 1.0 2 . .
    C C6 0.5314(7) 0.6711(6) 0.2983(5) 0.0136(8) Uani d . 1.0 2 . .
    C C7 0.6858(7) 0.6540(6) 0.2022(4) 0.0143(8) Uani d . 1.0 2 . .
    C C8 0.4172(6) 0.7620(5) 0.0363(4) 0.0103(7) Uani d . 1.0 2 . .
    C C9 0.6270(7) 0.7003(6) 0.0722(4) 0.0126(8) Uani d . 1.0 2 . .
    C C10 0.5169(7) 0.8281(6) -0.3362(4) 0.0139(8) Uani d . 1.0 2 . .
    H H1 0.8547 0.7242 -0.2070 0.0186 Uiso calc R 1.0 2 . .
    H H2 0.1169 0.8186 0.1124 0.0144 Uiso calc R 1.0 2 . .
    H H3 0.5684 0.6409 0.3877 0.0163 Uiso calc R 1.0 2 . .
    H H4 0.8297 0.6115 0.2246 0.0172 Uiso calc R 1.0 2 . .
    H H5 0.3788 0.8801 -0.3689 0.0167 Uiso calc R 1.0 2 . .
loop_
    _atom_site_aniso_label
    _atom_site_aniso_U_11
    _atom_site_aniso_U_22
    _atom_site_aniso_U_33
    _atom_site_aniso_U_12
    _atom_site_aniso_U_13
    _atom_site_aniso_U_23
    I1 0.01465(19) 0.01545(19) 0.01309(19) -0.00418(12) 0.00051(11) -0.00369(11)
    O1 0.0083(12) 0.0180(14) 0.0178(14) -0.0035(10) -0.0002(11) -0.0035(11)
    O2 0.0100(13) 0.0212(14) 0.0155(13) -0.0030(11) -0.0019(10) -0.0004(11)
    O3 0.0206(15) 0.0224(15) 0.0188(15) -0.0056(12) 0.0051(12) -0.0062(12)
    C1 0.0130(17) 0.0118(17) 0.023(2) -0.0053(14) 0.0004(15) -0.0038(15)
    C2 0.0137(17) 0.0075(16) 0.0139(18) -0.0043(13) -0.0011(14) -0.0025(13)
    C3 0.0104(17) 0.0062(15) 0.0172(19) -0.0024(13) -0.0024(14) -0.0015(13)
    C4 0.0117(17) 0.0085(16) 0.0167(18) -0.0032(13) -0.0010(14) -0.0033(13)
    C5 0.0136(17) 0.0076(15) 0.0139(17) -0.0041(13) 0.0002(13) -0.0015(12)
    C6 0.0143(19) 0.0115(17) 0.0156(18) -0.0038(14) -0.0032(15) -0.0018(14)
    C7 0.0120(17) 0.0129(17) 0.0185(19) -0.0025(14) -0.0035(14) -0.0034(14)
    C8 0.0129(17) 0.0034(14) 0.0146(19) -0.0027(12) -0.0017(14) -0.0001(12)
    C9 0.0124(17) 0.0097(16) 0.017(2) -0.0037(13) -0.0016(15) -0.0042(14)
    C10 0.0145(17) 0.0130(17) 0.0144(19) -0.0038(14) 0.0003(14) -0.0023(14)
_geom_special_details     .
loop_
    _geom_bond_atom_site_label_1
    _geom_bond_atom_site_label_2
    _geom_bond_site_symmetry_1
    _geom_bond_site_symmetry_2
    _geom_bond_distance
    _geom_bond_publ_flag
    I1 C5 . . 2.100(4) no
    O1 C1 . . 1.338(6) no
    O1 C9 . . 1.383(5) no
    O2 C3 . . 1.224(5) no
    O3 C10 . . 1.213(5) no
    C1 C2 . . 1.353(6) no
    C2 C3 . . 1.466(6) no
    C2 C10 . . 1.485(6) no
    C3 C8 . . 1.487(6) no
    C4 C5 . . 1.383(6) no
    C4 C8 . . 1.404(6) no
    C5 C6 . . 1.397(6) no
    C6 C7 . . 1.383(6) no
    C7 C9 . . 1.390(6) no
    C8 C9 . . 1.394(6) no
    C1 H1 . . 0.950 no
    C4 H2 . . 0.950 no
    C6 H3 . . 0.950 no
    C7 H4 . . 0.950 no
    C10 H5 . . 0.950 no
loop_
    _geom_contact_atom_site_label_1
    _geom_contact_atom_site_label_2
    _geom_contact_distance
    _geom_contact_site_symmetry_1
    _geom_contact_site_symmetry_2
    _geom_contact_publ_flag
    O1 C3 2.876(5) . . no
    O2 C1 3.579(5) . . no
    O2 C4 2.877(6) . . no
    O2 C10 2.910(5) . . no
    O3 C1 2.811(6) . . no
    C1 C7 3.575(7) . . no
    C1 C8 2.762(6) . . no
    C2 C9 2.774(6) . . no
    C4 C7 2.809(6) . . no
    C5 C9 2.746(6) . . no
    C6 C8 2.795(6) . . no
    I1 O3 3.245(4) . 1_456 no
    O1 O1 3.254(4) . 2_765 no
    O1 O2 3.154(5) . 1_655 no
    O1 C4 3.554(5) . 2_675 no
    O2 O1 3.154(5) . 1_455 no
    O2 C1 3.192(6) . 1_455 no
    O2 C4 3.358(5) . 2_575 no
    O2 C7 3.510(6) . 2_665 no
    O3 I1 3.245(4) . 1_654 no
    O3 O3 3.316(5) . 2_674 no
    O3 C6 3.494(6) . 1_554 no
    O3 C10 3.321(5) . 2_674 no
    C1 O2 3.192(6) . 1_655 no
    C1 C4 3.444(6) . 2_665 no
    C1 C4 3.358(6) . 2_675 no
    C1 C5 3.548(6) . 2_675 no
    C2 C5 3.526(6) . 2_675 no
    C2 C6 3.568(6) . 2_675 no
    C3 C7 3.555(7) . 2_665 no
    C3 C7 3.564(6) . 2_675 no
    C3 C9 3.373(6) . 2_665 no
    C3 C9 3.457(7) . 2_675 no
    C4 O1 3.554(5) . 2_675 no
    C4 O2 3.358(5) . 2_575 no
    C4 C1 3.444(6) . 2_665 no
    C4 C1 3.358(6) . 2_675 no
    C5 C1 3.548(6) . 2_675 no
    C5 C2 3.526(6) . 2_675 no
    C6 O3 3.494(6) . 1_556 no
    C6 C2 3.568(6) . 2_675 no
    C6 C10 3.430(7) . 2_665 no
    C6 C10 3.438(7) . 2_675 no
    C7 O2 3.510(6) . 2_665 no
    C7 C3 3.555(7) . 2_665 no
    C7 C3 3.564(6) . 2_675 no
    C8 C8 3.591(6) . 2_675 no
    C8 C9 3.561(6) . 2_675 no
    C9 C3 3.373(6) . 2_665 no
    C9 C3 3.457(7) . 2_675 no
    C9 C8 3.561(6) . 2_675 no
    C10 O3 3.321(5) . 2_674 no
    C10 C6 3.430(7) . 2_665 no
    C10 C6 3.438(7) . 2_675 no
    I1 H2 3.0799 . . no
    I1 H3 3.0514 . . no
    O1 H4 2.5116 . . no
    O2 H2 2.6234 . . no
    O2 H5 2.6408 . . no
    O3 H1 2.4759 . . no
    C1 H5 3.2831 . . no
    C3 H1 3.2973 . . no
    C3 H2 2.6956 . . no
    C3 H5 2.7153 . . no
    C4 H3 3.2803 . . no
    C5 H4 3.2663 . . no
    C6 H2 3.2850 . . no
    C8 H4 3.2886 . . no
    C9 H1 3.1874 . . no
    C9 H2 3.2740 . . no
    C9 H3 3.2505 . . no
    C10 H1 2.5492 . . no
    H1 H5 3.4835 . . no
    H3 H4 2.3427 . . no
    I1 H3 3.4972 . 2_666 no
    I1 H4 3.1327 . 1_455 no
    I1 H5 3.3845 . 1_556 no
    I1 H5 3.4429 . 2_575 no
    O1 H2 3.0137 . 1_655 no
    O1 H2 3.5123 . 2_675 no
    O2 H1 2.6723 . 1_455 no
    O2 H2 2.6440 . 2_575 no
    O2 H4 3.4433 . 2_665 no
    O2 H4 3.5709 . 2_675 no
    O3 H3 2.6765 . 1_554 no
    O3 H5 2.8065 . 2_674 no
    C1 H2 3.5802 . 2_665 no
    C1 H2 3.4884 . 2_675 no
    C1 H4 3.3639 . 2_765 no
    C3 H2 3.5381 . 2_575 no
    C4 H1 3.5034 . 2_675 no
    C4 H4 3.3197 . 1_455 no
    C5 H1 3.5345 . 2_675 no
    C5 H4 3.5834 . 1_455 no
    C6 H5 3.5870 . 2_665 no
    C6 H5 3.4606 . 2_675 no
    C7 H1 3.4570 . 2_765 no
    C7 H2 3.3116 . 1_655 no
    C9 H2 3.5699 . 1_655 no
    C10 H3 3.3327 . 1_554 no
    C10 H3 3.5102 . 2_665 no
    C10 H3 3.4573 . 2_675 no
    C10 H5 3.4573 . 2_674 no
    H1 O2 2.6723 . 1_655 no
    H1 C4 3.5034 . 2_675 no
    H1 C5 3.5345 . 2_675 no
    H1 C7 3.4570 . 2_765 no
    H1 H2 3.5954 . 2_665 no
    H1 H2 3.4845 . 2_675 no
    H1 H4 2.7142 . 2_765 no
    H2 O1 3.0137 . 1_455 no
    H2 O1 3.5123 . 2_675 no
    H2 O2 2.6440 . 2_575 no
    H2 C1 3.5802 . 2_665 no
    H2 C1 3.4884 . 2_675 no
    H2 C3 3.5381 . 2_575 no
    H2 C7 3.3116 . 1_455 no
    H2 C9 3.5699 . 1_455 no
    H2 H1 3.5954 . 2_665 no
    H2 H1 3.4845 . 2_675 no
    H2 H2 3.2186 . 2_575 no
    H2 H4 2.7025 . 1_455 no
    H3 I1 3.4972 . 2_666 no
    H3 O3 2.6765 . 1_556 no
    H3 C10 3.3327 . 1_556 no
    H3 C10 3.5102 . 2_665 no
    H3 C10 3.4573 . 2_675 no
    H3 H3 2.9731 . 2_666 no
    H3 H5 3.2942 . 1_556 no
    H3 H5 3.5164 . 2_665 no
    H3 H5 3.3247 . 2_675 no
    H4 I1 3.1327 . 1_655 no
    H4 O2 3.4433 . 2_665 no
    H4 O2 3.5709 . 2_675 no
    H4 C1 3.3639 . 2_765 no
    H4 C4 3.3197 . 1_655 no
    H4 C5 3.5834 . 1_655 no
    H4 H1 2.7142 . 2_765 no
    H4 H2 2.7025 . 1_655 no
    H5 I1 3.3845 . 1_554 no
    H5 I1 3.4429 . 2_575 no
    H5 O3 2.8065 . 2_674 no
    H5 C6 3.5870 . 2_665 no
    H5 C6 3.4606 . 2_675 no
    H5 C10 3.4573 . 2_674 no
    H5 H3 3.2942 . 1_554 no
    H5 H3 3.5164 . 2_665 no
    H5 H3 3.3247 . 2_675 no
    H5 H5 3.4207 . 2_674 no
loop_
    _geom_angle_atom_site_label_1
    _geom_angle_atom_site_label_2
    _geom_angle_atom_site_label_3
    _geom_angle_site_symmetry_1
    _geom_angle_site_symmetry_2
    _geom_angle_site_symmetry_3
    _geom_angle
    _geom_angle_publ_flag
    C1 O1 C9 . . . 118.2(4) no
    O1 C1 C2 . . . 125.1(4) no
    C1 C2 C3 . . . 120.7(4) no
    C1 C2 C10 . . . 118.9(4) no
    C3 C2 C10 . . . 120.4(4) no
    O2 C3 C2 . . . 123.7(4) no
    O2 C3 C8 . . . 122.5(4) no
    C2 C3 C8 . . . 113.7(4) no
    C5 C4 C8 . . . 118.8(4) no
    I1 C5 C4 . . . 119.9(3) no
    I1 C5 C6 . . . 118.4(3) no
    C4 C5 C6 . . . 121.7(4) no
    C5 C6 C7 . . . 119.7(4) no
    C6 C7 C9 . . . 118.9(4) no
    C3 C8 C4 . . . 121.2(4) no
    C3 C8 C9 . . . 119.8(4) no
    C4 C8 C9 . . . 119.0(4) no
    O1 C9 C7 . . . 115.8(4) no
    O1 C9 C8 . . . 122.3(4) no
    C7 C9 C8 . . . 121.9(4) no
    O3 C10 C2 . . . 123.2(4) no
    O1 C1 H1 . . . 117.453 no
    C2 C1 H1 . . . 117.444 no
    C5 C4 H2 . . . 120.591 no
    C8 C4 H2 . . . 120.596 no
    C5 C6 H3 . . . 120.161 no
    C7 C6 H3 . . . 120.160 no
    C6 C7 H4 . . . 120.551 no
    C9 C7 H4 . . . 120.551 no
    O3 C10 H5 . . . 118.395 no
    C2 C10 H5 . . . 118.392 no
loop_
    _geom_torsion_atom_site_label_1
    _geom_torsion_atom_site_label_2
    _geom_torsion_atom_site_label_3
    _geom_torsion_atom_site_label_4
    _geom_torsion_site_symmetry_1
    _geom_torsion_site_symmetry_2
    _geom_torsion_site_symmetry_3
    _geom_torsion_site_symmetry_4
    _geom_torsion
    _geom_torsion_publ_flag
    C1 O1 C9 C7 . . . . -179.3(4) no
    C1 O1 C9 C8 . . . . -1.0(6) no
    C9 O1 C1 C2 . . . . -1.5(6) no
    C9 O1 C1 H1 . . . . 178.5 no
    O1 C1 C2 C3 . . . . 1.7(6) no
    O1 C1 C2 C10 . . . . -179.1(4) no
    H1 C1 C2 C3 . . . . -178.3 no
    H1 C1 C2 C10 . . . . 0.9 no
    C1 C2 C3 O2 . . . . -179.2(4) no
    C1 C2 C3 C8 . . . . 0.4(6) no
    C1 C2 C10 O3 . . . . 6.5(6) no
    C1 C2 C10 H5 . . . . -173.5 no
    C3 C2 C10 O3 . . . . -174.3(4) no
    C3 C2 C10 H5 . . . . 5.7 no
    C10 C2 C3 O2 . . . . 1.6(6) no
    C10 C2 C3 C8 . . . . -178.7(3) no
    O2 C3 C8 C4 . . . . -1.6(6) no
    O2 C3 C8 C9 . . . . 177.0(4) no
    C2 C3 C8 C4 . . . . 178.7(3) no
    C2 C3 C8 C9 . . . . -2.7(5) no
    C5 C4 C8 C3 . . . . 179.1(3) no
    C5 C4 C8 C9 . . . . 0.5(6) no
    C8 C4 C5 I1 . . . . 179.1(3) no
    C8 C4 C5 C6 . . . . -0.5(6) no
    H2 C4 C5 I1 . . . . -0.9 no
    H2 C4 C5 C6 . . . . 179.5 no
    H2 C4 C8 C3 . . . . -0.9 no
    H2 C4 C8 C9 . . . . -179.5 no
    I1 C5 C6 C7 . . . . -179.5(3) no
    I1 C5 C6 H3 . . . . 0.5 no
    C4 C5 C6 C7 . . . . 0.1(6) no
    C4 C5 C6 H3 . . . . -179.9 no
    C5 C6 C7 C9 . . . . 0.3(6) no
    C5 C6 C7 H4 . . . . -179.7 no
    H3 C6 C7 C9 . . . . -179.7 no
    H3 C6 C7 H4 . . . . 0.3 no
    C6 C7 C9 O1 . . . . 178.0(4) no
    C6 C7 C9 C8 . . . . -0.4(7) no
    H4 C7 C9 O1 . . . . -2.0 no
    H4 C7 C9 C8 . . . . 179.7 no
    C3 C8 C9 O1 . . . . 3.1(6) no
    C3 C8 C9 C7 . . . . -178.7(4) no
    C4 C8 C9 O1 . . . . -178.3(4) no
    C4 C8 C9 C7 . . . . -0.1(6) no
_iucr_refine_instructions_details
;
TITL 6-Iodo-4-oxo-4H-chromene-3-carbaldehyde
CELL  0.71069 6.57410 6.79770 10.43740 79.035 86.450 76.005
ZERR  2 0.00170 0.00240 0.00430 0.030 0.026 0.023
LATT 1
SFAC C H I O
UNIT 20 10 2 6
SHEL 99999.000000 0.000000
L.S. 20
FMAP 2
PLAN -25
WPDB -2
HTAB
BOND $H
CONF
LIST 4
TEMP -173.0
ACTA
SIZE 0.250 0.250 0.080
WGHT    0.082800    0.576200
FVAR       1.12303
I1    3    0.091300    0.759235    0.412452    11.00000    0.01465    0.01545 =
         0.01309   -0.00369    0.00051   -0.00418
O1    4    0.789581    0.686271   -0.018782    11.00000    0.00826    0.01798 =
         0.01781   -0.00352   -0.00018   -0.00353
O2    4    0.180725    0.851893   -0.140605    11.00000    0.00996    0.02120 =
         0.01549   -0.00044   -0.00195   -0.00304
O3    4    0.661605    0.799541   -0.413671    11.00000    0.02059    0.02239 =
         0.01876   -0.00619    0.00507   -0.00565
C1    1    0.741710    0.731134   -0.145444    11.00000    0.01303    0.01180 =
         0.02296   -0.00377    0.00036   -0.00525
AFIX  43
H1    2    0.854703    0.724171   -0.207017    11.00000   -1.20000
AFIX   0
C2    1    0.544934    0.785632   -0.192640    11.00000    0.01365    0.00752 =
         0.01387   -0.00254   -0.00112   -0.00430
C3    1    0.362267    0.805318   -0.103947    11.00000    0.01044    0.00620 =
         0.01717   -0.00152   -0.00239   -0.00240
C4    1    0.260961    0.777842    0.134342    11.00000    0.01165    0.00852 =
         0.01671   -0.00333   -0.00095   -0.00323
AFIX  43
H2    2    0.116854    0.818616    0.112402    11.00000   -1.20000
AFIX   0
C5    1    0.320614    0.732982    0.263400    11.00000    0.01360    0.00762 =
         0.01386   -0.00152    0.00018   -0.00406
C6    1    0.531394    0.671105    0.298328    11.00000    0.01431    0.01148 =
         0.01558   -0.00179   -0.00322   -0.00380
AFIX  43
H3    2    0.568433    0.640903    0.387690    11.00000   -1.20000
AFIX   0
C7    1    0.685792    0.654044    0.202209    11.00000    0.01200    0.01293 =
         0.01846   -0.00341   -0.00348   -0.00249
AFIX  43
H4    2    0.829685    0.611458    0.224609    11.00000   -1.20000
AFIX   0
C8    1    0.417226    0.762045    0.036296    11.00000    0.01286    0.00340 =
         0.01464   -0.00006   -0.00167   -0.00266
C9    1    0.626973    0.700249    0.072225    11.00000    0.01237    0.00968 =
         0.01711   -0.00415   -0.00161   -0.00372
C10   1    0.516862    0.828089   -0.336171    11.00000    0.01450    0.01296 =
         0.01440   -0.00233    0.00033   -0.00382
AFIX  43
H5    2    0.378834    0.880145   -0.368913    11.00000   -1.20000
HKLF 4
REM  6-Iodo-4-oxo-4H-chromene-3-carbaldehyde
REM R1 =  0.0394 for   1989 Fo > 4sig(Fo)  and  0.0401 for all   2050 data
REM    127 parameters refined using      0 restraints
END
WGHT      0.0827      0.5760
REM Highest difference peak  2.553,  deepest hole -3.591,  1-sigma level  0.250
Q1    1   0.1080  0.7863  0.3353  11.00000  0.05    2.55
Q2    1   0.0753  0.7184  0.4932  11.00000  0.05    2.52
Q3    1   0.5259  0.7995 -0.2666  11.00000  0.05    0.75
Q4    1   0.2995  0.7715  0.1951  11.00000  0.05    0.64
Q5    1   0.0687  0.7267  0.5800  11.00000  0.05    0.62
Q6    1   0.1300  0.8136  0.2449  11.00000  0.05    0.62
Q7    1   0.3912  0.7794 -0.0301  11.00000  0.05    0.59
Q8    1   0.9663  0.5539 -0.2579  11.00000  0.05    0.58
Q9    1   0.1955  0.8836 -0.2138  11.00000  0.05    0.52
Q10   1  -0.0345  0.6162  0.4170  11.00000  0.05    0.51
Q11   1   0.6620  0.6642  0.1358  11.00000  0.05    0.50
Q12   1   0.6148  0.6620  0.2432  11.00000  0.05    0.49
Q13   1   0.1017  0.7142  0.2388  11.00000  0.05    0.46
Q14   1  -0.1686  0.7214  0.4105  11.00000  0.05    0.46
Q15   1   0.1385  0.9266  0.2265  11.00000  0.05    0.46
Q16   1   0.1721  0.8245 -0.0677  11.00000  0.05    0.44
Q17   1   0.0284  0.9749  0.4020  11.00000  0.05    0.44
Q18   1   1.0000  0.6741 -0.2557  11.00000  0.05    0.44
Q19   1   0.5951  0.7586 -0.5591  11.00000  0.05    0.43
Q20   1  -0.1121  1.0102  0.3890  11.00000  0.05    0.42
Q21   1  -0.0332  0.7026  0.4077  11.00000  0.05    0.41
Q22   1   0.6676  0.7932 -0.4897  11.00000  0.05    0.41
Q23   1   0.4340  0.7044  0.0588  11.00000  0.05    0.40
Q24   1   0.0816  0.8783  0.6152  11.00000  0.05    0.39
Q25   1   0.3377  0.7908  0.3992  11.00000  0.05    0.37
;
