# Supplementary material for: 6-Iodo-4-oxo-4H-chromene-3-carbaldehyde
Source: Acta Crystallogr Sect E Struct Rep Online. 2014 Jun 4;70(Pt 7):o744. doi: 10.1107/S1600536814012471 (PMC4120610; doi:10.1107/S1600536814012471)
Supplement: Supplementary file 2 [file e-70-0o744-Isup2.hkl]

# 
# h,k,l, Fc-squared, Fo-squared, sigma(Fo-squared) and status flag 
# 
data_I
_shelx_title ' 6-Iodo-4-oxo-4H-chromene-3-carbaldehyde' 
_shelx_refln_list_code          4 
_shelx_F_calc_maximum      176.38 
_exptl_crystal_F_000       284.00 
_reflns_d_resolution_high  0.7695 
 
loop_ 
 _symmetry_equiv_pos_as_xyz 
 'x, y, z' 
 '-x, -y, -z' 
 
_cell_length_a     6.5741 
_cell_length_b     6.7977 
_cell_length_c    10.4374 
_cell_angle_alpha  79.035 
_cell_angle_beta   86.450 
_cell_angle_gamma  76.005 
 
_shelx_F_squared_multiplier     1.000 
 
loop_ 
 _refln_index_h 
 _refln_index_k 
 _refln_index_l 
 _refln_F_squared_calc 
 _refln_F_squared_meas 
 _refln_F_squared_sigma 
 _refln_observed_status 
   1   0   0      419.99      474.99      6.72 o 
   2   0   0       86.92       94.29      1.78 o 
   3   0   0      129.20      143.62      5.73 o 
   4   0   0     1573.20     1793.91     18.54 o 
   5   0   0     2480.08     2722.83     36.99 o 
   6   0   0     1218.36     1382.13     14.90 o 
   7   0   0      869.13      898.09     13.68 o 
   8   0   0       29.88       29.73      3.64 o 
  -8   1   0      365.52      305.25      9.71 o 
  -7   1   0      874.45      731.42     12.62 o 
  -6   1   0       80.88       55.54      4.43 o 
  -5   1   0       79.21       61.29      3.71 o 
  -4   1   0     2661.12     2655.28     25.83 o 
  -3   1   0     5391.11     5985.25     30.71 o 
  -2   1   0     6406.71     7502.16     28.82 o 
  -1   1   0     1110.30     1281.48     13.57 o 
   0   1   0       91.25      113.34      2.77 o 
   1   1   0     1845.49     2207.23     15.65 o 
   2   1   0     9176.60     9975.35     96.06 o 
   3   1   0     5021.86     5246.26     77.58 o 
   4   1   0     2056.14     2320.09     20.89 o 
   5   1   0       36.08       43.66      3.12 o 
   6   1   0      109.86      139.10      5.38 o 
   7   1   0     1309.80     1469.86     16.97 o 
   8   1   0      425.56      443.61     11.10 o 
  -7   2   0      607.02      621.58     12.51 o 
  -6   2   0      975.11     1096.43     14.55 o 
  -5   2   0     1981.04     2235.50     26.00 o 
  -4   2   0     1366.07     1539.55     19.39 o 
  -3   2   0        3.94        5.71      1.50 o 
  -2   2   0      764.97      860.71      8.05 o 
  -1   2   0     4988.58     5355.20     24.27 o 
   0   2   0    31109.37    32679.98    436.07 o 
   1   2   0       44.29       91.19      1.75 o 
   2   2   0       10.47       10.62      1.70 o 
   3   2   0       41.43       48.68      4.41 o 
   4   2   0     1201.20     1446.71     25.58 o 
   5   2   0     2635.22     2896.29     37.84 o 
   6   2   0     2215.77     2574.00     28.15 o 
   7   2   0      647.22      689.75     11.83 o 
   8   2   0        0.00        2.87      2.82 o 
  -7   3   0      386.86      431.57     11.21 o 
  -6   3   0       79.16       87.63      5.36 o 
  -5   3   0      277.60      329.59      8.01 o 
  -4   3   0     2457.16     2791.04     28.12 o 
  -3   3   0     3604.63     4211.66     44.09 o 
  -2   3   0     1858.51     1990.79     43.43 o 
  -1   3   0      765.07      897.81     13.99 o 
   0   3   0      360.41      422.34      3.94 o 
   1   3   0     1936.89     2027.97    127.18 o 
   2   3   0     5051.29     5470.74     44.97 o 
   3   3   0     3936.23     4228.57     27.30 o 
   4   3   0     1463.98     1614.26     58.00 o 
   5   3   0       17.01       21.67      2.01 o 
   6   3   0      343.75      357.51      8.04 o 
   7   3   0     1192.51     1350.83     16.25 o 
   8   3   0      674.65      703.09     13.21 o 
  -6   4   0      911.37      949.91     15.48 o 
  -5   4   0      992.05     1141.39     15.41 o 
  -4   4   0      583.10      634.24     10.67 o 
  -3   4   0       67.10       70.39      3.94 o 
  -2   4   0     1005.51     1092.59     16.25 o 
  -1   4   0     4231.86     4625.96     30.95 o 
   0   4   0     5134.02     5799.62     32.98 o 
   1   4   0      323.42      282.60     14.56 o 
   2   4   0       33.55       38.28      1.96 o 
   3   4   0       25.00       21.66      2.61 o 
   4   4   0     1350.35     1466.60     19.03 o 
   5   4   0     2510.45     2649.28     27.75 o 
   6   4   0     2901.49     3077.89     32.62 o 
   7   4   0       58.29       62.89      4.46 o 
   8   4   0       33.97       31.34      3.57 o 
  -5   5   0      457.86      491.14     11.24 o 
  -4   5   0     1334.17     1448.28     17.30 o 
  -3   5   0     1628.44     1723.27     24.52 o 
  -2   5   0      431.77      443.48      8.33 o 
  -1   5   0      616.34      674.54      9.68 o 
   0   5   0      356.98      386.22      5.12 o 
   1   5   0     1551.87     1654.21     19.86 o 
   2   5   0     2412.77     2424.12     34.25 o 
   3   5   0     2880.44     2979.67     39.26 o 
   4   5   0      733.58      758.86     10.71 o 
   5   5   0        3.99        5.72      2.01 o 
   6   5   0      637.97      649.31     11.45 o 
   7   5   0      669.69      698.80     12.74 o 
  -4   6   0      154.87      166.75      7.22 o 
  -3   6   0       99.92      114.02      5.97 o 
  -2   6   0      579.47      577.41     10.74 o 
  -1   6   0     2153.66     2259.91     27.45 o 
   0   6   0     1215.85     1234.96     15.16 o 
   1   6   0      748.08      762.62     10.92 o 
   2   6   0        3.73        2.35      2.74 o 
   3   6   0      143.65      137.58      5.31 o 
   4   6   0     1285.67     1295.91     14.99 o 
   5   6   0     1773.65     1740.34     18.21 o 
   6   6   0     2032.77     2020.97     20.83 o 
   7   6   0      109.56       98.26      5.95 o 
  -3   7   0      710.17      726.60     13.72 o 
  -2   7   0      170.19      162.79      6.91 o 
  -1   7   0      327.73      322.37      9.05 o 
   0   7   0      330.71      314.35      5.99 o 
   1   7   0     1033.74      996.58     13.79 o 
   2   7   0     1299.33     1219.84     15.29 o 
   3   7   0     1502.05     1418.06     16.60 o 
   4   7   0      167.25      157.46      6.85 o 
   5   7   0       33.73       27.35      3.42 o 
   6   7   0      567.52      502.51     11.56 o 
  -1   8   0      969.38      907.90     15.51 o 
   0   8   0      491.91      460.56      7.82 o 
   1   8   0      425.77      390.02      9.97 o 
   2   8   0       14.74       17.42      2.66 o 
   3   8   0      239.36      218.32      7.75 o 
   4   8   0      718.83      659.63     13.09 o 
   5   8   0     1059.96      919.79     15.72 o 
  -4  -8   1     1346.07     1174.55     17.19 o 
  -3  -8   1      554.82      523.50     11.49 o 
  -2  -8   1      312.84      281.19      8.80 o 
  -1  -8   1        2.03        1.10      3.36 o 
   0  -8   1      132.21      136.32      4.67 o 
  -6  -7   1      689.35      641.40     13.07 o 
  -5  -7   1      510.22      471.77     10.66 o 
  -4  -7   1       11.45       11.79      3.07 o 
  -3  -7   1      237.16      237.81      7.74 o 
  -2  -7   1      645.07      630.32     11.29 o 
  -1  -7   1     1355.04     1267.85     15.74 o 
   0  -7   1     1072.98     1064.36     11.18 o 
   1  -7   1      220.90      227.82      7.79 o 
   2  -7   1       44.67       43.40      3.41 o 
   3  -7   1      279.65      270.60      9.30 o 
  -7  -6   1       84.43       79.14      5.94 o 
  -6  -6   1       21.44       20.48      2.64 o 
  -5  -6   1      935.34      929.47     13.94 o 
  -4  -6   1     2285.81     2204.77     28.04 o 
  -3  -6   1     1073.68     1060.94     13.32 o 
  -2  -6   1      515.80      525.18      9.31 o 
  -1  -6   1        8.00        3.96      1.97 o 
   0  -6   1      809.52      843.37      8.35 o 
   1  -6   1     1387.67     1427.71     15.79 o 
   2  -6   1     1565.85     1650.50     17.72 o 
   3  -6   1      578.38      562.66     11.62 o 
   4  -6   1        1.37        1.60      3.68 o 
  -7  -5   1     1557.35     1529.09     18.91 o 
  -6  -5   1      624.61      642.80     11.55 o 
  -5  -5   1      564.55      594.26     10.45 o 
  -4  -5   1        2.72        3.93      2.65 o 
  -3  -5   1      459.42      485.59      8.39 o 
  -2  -5   1     2257.53     2309.41     34.01 o 
  -1  -5   1     2862.66     3013.63     38.56 o 
   0  -5   1     2194.74     2417.13     43.88 o 
   1  -5   1      311.99      329.96      7.09 o 
   2  -5   1      711.73      753.59     10.94 o 
   3  -5   1      785.84      843.66     12.39 o 
   4  -5   1     1535.44     1653.71     18.51 o 
   5  -5   1      319.16      351.90      9.68 o 
  -8  -4   1       66.67       64.93      6.17 o 
  -7  -4   1       86.14       94.60      5.65 o 
  -6  -4   1      148.75      162.88      6.18 o 
  -5  -4   1     2863.88     3058.31     30.23 o 
  -4  -4   1     3531.67     3826.37     44.00 o 
  -3  -4   1     2129.54     2302.03     31.76 o 
  -2  -4   1      455.74      491.11      5.12 o 
  -1  -4   1      106.61      103.28      4.58 o 
   0  -4   1     3222.16     3597.97     26.60 o 
   1  -4   1     2154.14     2320.04     39.64 o 
   2  -4   1     3010.22     3286.15     40.28 o 
   3  -4   1      661.60      711.75     10.39 o 
   4  -4   1        0.41        0.15      2.97 o 
   5  -4   1      242.37      263.29      7.91 o 
   6  -4   1      516.27      604.61     12.54 o 
  -8  -3   1      543.59      593.35     12.49 o 
  -7  -3   1     2026.26     2253.18     29.88 o 
  -6  -3   1      595.53      646.96     10.58 o 
  -5  -3   1      730.04      804.95     10.61 o 
  -4  -3   1        1.43       -1.63      1.63 o 
  -3  -3   1     1390.52     1539.13     18.23 o 
  -2  -3   1     6496.99     7135.10     87.68 o 
  -1  -3   1     4503.07     4725.68    287.82 o 
   0  -3   1     3010.47     3341.79     22.07 o 
   1  -3   1      164.62      219.29     22.40 o 
   2  -3   1     2857.11     3318.93     25.48 o 
   3  -3   1      977.05     1049.11     11.27 o 
   4  -3   1     1897.99     2117.29     24.83 o 
   5  -3   1      836.37      954.01     13.21 o 
   6  -3   1      413.06      428.85     10.03 o 
   7  -3   1        9.81       15.38      3.08 o 
  -8  -2   1       72.66       74.72      5.99 o 
  -7  -2   1        8.69       11.05      2.35 o 
  -6  -2   1       34.64       41.77      3.72 o 
  -5  -2   1     5616.45     6121.09     55.38 o 
  -4  -2   1     4943.35     5613.23     49.43 o 
  -3  -2   1     2564.00     2900.86     46.15 o 
  -2  -2   1        0.87        5.10      3.72 o 
  -1  -2   1      612.06      688.75     16.33 o 
   0  -2   1     5608.42     6217.19     65.42 o 
   1  -2   1     2868.93     3170.59     19.40 o 
   2  -2   1     5231.24     5837.25     29.71 o 
   3  -2   1      865.45      921.30      9.65 o 
   4  -2   1        0.14        1.33      2.24 o 
   5  -2   1      745.33      822.93     11.49 o 
   6  -2   1      957.48     1097.70     14.70 o 
   7  -2   1     1173.27     1263.38     17.44 o 
  -8  -1   1      812.82      921.04     15.15 o 
  -7  -1   1     1633.42     1751.85     18.42 o 
  -6  -1   1      858.48      942.28     12.32 o 
  -5  -1   1      545.48      598.53      8.93 o 
  -4  -1   1      115.32      129.52      4.90 o 
  -3  -1   1     3220.21     3579.63     67.94 o 
  -2  -1   1     9776.15    10494.72    166.76 o 
  -1  -1   1     5695.39     6127.63     28.33 o 
   0  -1   1     2733.35     2977.47     12.98 o 
   1  -1   1       36.61       44.00      1.31 o 
   2  -1   1     4573.62     5195.97     24.61 o 
   3  -1   1     1076.00     1065.56     16.31 o 
   4  -1   1     2959.90     3280.19     26.45 o 
   5  -1   1     2042.96     2324.46     25.28 o 
   6  -1   1      441.01      455.38      9.32 o 
   7  -1   1      193.44      195.40      7.34 o 
  -8   0   1      157.40      154.55      7.26 o 
  -7   0   1        3.17        5.95      2.20 o 
  -6   0   1      259.84      245.07      6.72 o 
  -5   0   1     5706.79     5804.04     54.06 o 
  -4   0   1     4415.12     4382.10     29.20 o 
  -3   0   1     1100.02     1039.49      8.76 o 
  -2   0   1      432.23      402.35      7.14 o 
  -1   0   1     1153.57      933.68     10.13 o 
   1   0   1    11103.49     8733.59     30.20 o 
   2   0   1     7760.80     7847.41    101.24 o 
   3   0   1      898.28     1020.11      8.62 o 
   4   0   1       29.71       30.35      1.76 o 
   5   0   1     1680.30     1872.94     21.76 o 
   6   0   1     1828.22     2154.28     26.29 o 
   7   0   1     1349.84     1516.12     17.52 o 
   8   0   1      395.72      461.31     11.42 o 
  -7   1   1      833.02      652.47     11.96 o 
  -6   1   1     1080.12      739.11     11.55 o 
  -5   1   1       80.32       60.62      3.73 o 
  -4   1   1      389.91      316.28      6.24 o 
  -3   1   1     3343.56     3205.53     33.40 o 
  -2   1   1     6899.27     7008.24     37.56 o 
  -1   1   1     6268.36     6687.63    154.68 o 
   0   1   1     1221.72     1406.18     17.53 o 
   1   1   1        2.26        2.42      0.81 o 
   2   1   1     3221.07     3784.77     18.77 o 
   3   1   1     2751.65     3134.23     32.22 o 
   4   1   1     4297.00     5238.21    138.42 o 
   5   1   1     2600.45     2945.95     37.76 o 
   6   1   1       82.58       97.35      4.67 o 
   7   1   1      419.72      482.41     10.06 o 
   8   1   1      729.09      830.04     14.32 o 
  -7   2   1       56.38       55.77      5.35 o 
  -6   2   1      961.43      913.76     13.38 o 
  -5   2   1     2823.43     3015.41     42.73 o 
  -4   2   1     2483.44     2659.34     35.91 o 
  -3   2   1      382.65      431.29      4.74 o 
  -2   2   1      203.23      241.87      6.39 o 
  -1   2   1      521.37      575.13     25.02 o 
   0   2   1       61.45       43.76      1.38 o 
   1   2   1    27582.85    27847.59    662.93 o 
   2   2   1     3596.27     3911.14     20.89 o 
   3   2   1      264.59      295.93      3.48 o 
   4   2   1      316.51      324.14      4.16 o 
   5   2   1     2316.34     2599.73     35.74 o 
   6   2   1     2275.87     2591.67     28.30 o 
   7   2   1      890.25      995.10     14.12 o 
   8   2   1      334.50      339.84      9.86 o 
  -7   3   1      333.95      339.34     10.09 o 
  -6   3   1      784.89      820.23     13.50 o 
  -5   3   1        5.75        6.34      2.16 o 
  -4   3   1      334.38      376.09      7.64 o 
  -3   3   1     2296.85     2630.71     24.62 o 
  -2   3   1     3971.95     4332.14     79.73 o 
  -1   3   1     4151.39     4627.08     32.34 o 
   0   3   1      310.56      356.05      3.59 o 
   1   3   1       96.22      103.28      4.21 o 
   2   3   1     1913.17     2128.52     17.75 o 
   3   3   1     4823.25     5126.98     93.99 o 
   4   3   1     3498.74     3801.07     28.25 o 
   5   3   1     1537.30     1649.91     20.84 o 
   6   3   1       13.37       15.49      2.09 o 
   7   3   1      362.64      410.40      9.36 o 
   8   3   1      988.09     1071.46     16.16 o 
  -6   4   1      847.69      869.15     14.70 o 
  -5   4   1      994.66     1160.96     15.36 o 
  -4   4   1     1351.02     1493.25     15.92 o 
  -3   4   1      285.47      295.92      6.89 o 
  -2   4   1       58.90       68.75      3.52 o 
  -1   4   1      476.13      514.27     10.85 o 
   0   4   1     1097.30     1052.83     16.17 o 
   1   4   1    18393.51    19566.96    659.85 o 
   2   4   1      333.57      292.03      3.99 o 
   3   4   1        0.69        7.07      2.21 o 
   4   4   1      493.40      515.91      8.13 o 
   5   4   1     1693.56     1831.10     23.07 o 
   6   4   1     1728.65     1825.36     25.07 o 
   7   4   1      612.13      640.49     11.76 o 
   8   4   1      307.29      314.91      9.48 o 
  -5   5   1       15.41       15.59      2.79 o 
  -4   5   1      213.69      232.24      7.73 o 
  -3   5   1     1540.89     1664.77     16.96 o 
  -2   5   1     2356.44     2501.14     27.16 o 
  -1   5   1     1675.38     1812.94     21.88 o 
   0   5   1       97.05      105.73      4.75 o 
   1   5   1      288.35      295.00      6.11 o 
   2   5   1     1530.54     1622.72     19.68 o 
   3   5   1     3546.82     3594.53     42.64 o 
   4   5   1     1741.86     1752.21     22.38 o 
   5   5   1      619.21      654.85     10.47 o 
   6   5   1       51.03       54.10      4.38 o 
   7   5   1      277.07      288.97      8.70 o 
  -4   6   1      676.41      718.21     13.29 o 
  -3   6   1      158.65      155.42      6.82 o 
  -2   6   1       91.07      101.55      5.16 o 
  -1   6   1      528.22      537.33      9.70 o 
   0   6   1     1691.01     1681.37     16.11 o 
   1   6   1     6257.00     6381.12     61.01 o 
   2   6   1        3.44        9.69      1.92 o 
   3   6   1       12.99       16.33      2.09 o 
   4   6   1      262.10      254.54      6.95 o 
   5   6   1      983.63      994.74     13.78 o 
   6   6   1     1046.22     1008.14     14.85 o 
   7   6   1      705.19      686.85     13.30 o 
  -3   7   1      947.11      902.59     15.24 o 
  -2   7   1     1180.39     1191.00     16.58 o 
  -1   7   1      342.32      332.70      9.00 o 
   0   7   1       48.94       45.07      4.12 o 
   1   7   1      333.21      290.62      7.84 o 
   2   7   1     1043.43     1018.02     13.91 o 
   3   7   1     1519.97     1443.88     16.61 o 
   4   7   1      830.89      769.60     12.93 o 
   5   7   1      254.44      248.29      8.33 o 
   6   7   1       43.14       39.95      3.23 o 
  -1   8   1      341.21      324.37      9.49 o 
   0   8   1     1187.24     1071.11     11.33 o 
   1   8   1     1416.01     1230.96     16.85 o 
   2   8   1        2.89        6.67      2.94 o 
   3   8   1       13.05       15.89      2.62 o 
   4   8   1      122.89      114.42      6.39 o 
   5   8   1      631.74      555.71     12.39 o 
  -4  -8   2      222.61      208.94      8.17 o 
  -3  -8   2      996.98      892.80     15.14 o 
  -2  -8   2      905.18      839.04     14.61 o 
  -1  -8   2      203.22      174.20      7.36 o 
   0  -8   2        0.67       -3.68      3.68 o 
  -5  -7   2      834.77      817.84     14.03 o 
  -4  -7   2     1055.67      967.37     14.88 o 
  -3  -7   2        4.71        2.39      3.94 o 
  -2  -7   2      341.04      317.65      8.64 o 
  -1  -7   2     1197.64     1157.27     15.63 o 
   0  -7   2     1137.66     1093.13     10.83 o 
   1  -7   2      562.36      531.72     11.50 o 
   2  -7   2       35.04       34.86      3.23 o 
  -6  -6   2       17.34       15.67      2.78 o 
  -5  -6   2      348.04      343.93      9.04 o 
  -4  -6   2      527.20      534.85     10.32 o 
  -3  -6   2     2482.37     2440.66     28.93 o 
  -2  -6   2     1419.32     1473.27     15.64 o 
  -1  -6   2      307.82      314.18      7.70 o 
   0  -6   2      126.04      132.28      3.84 o 
   1  -6   2      448.48      470.34      9.52 o 
   2  -6   2     1102.27     1125.26     15.28 o 
   3  -6   2      902.50      938.64     14.85 o 
   4  -6   2      493.44      506.19     11.70 o 
  -7  -5   2      876.47      898.86     14.72 o 
  -6  -5   2      994.83     1021.23     14.53 o 
  -5  -5   2     1726.23     1799.35     17.98 o 
  -4  -5   2     1236.18     1273.56     14.20 o 
  -3  -5   2      219.35      227.19      6.18 o 
  -2  -5   2     1440.94     1487.10     20.00 o 
  -1  -5   2     1559.19     1580.52     20.44 o 
   0  -5   2     2090.53     2177.39     17.11 o 
   1  -5   2     1166.52     1244.36     13.51 o 
   2  -5   2       52.51       49.38      3.93 o 
   3  -5   2       36.37       41.40      2.88 o 
   4  -5   2      331.32      364.35      9.60 o 
   5  -5   2     1780.06     1797.80     21.14 o 
  -8  -4   2     1142.12     1160.96     17.79 o 
  -7  -4   2      509.16      525.52     11.06 o 
  -6  -4   2       66.08       78.85      4.81 o 
  -5  -4   2      472.22      509.40      9.26 o 
  -4  -4   2     1354.11     1399.55     13.76 o 
  -3  -4   2     4452.66     4790.37     47.20 o 
  -2  -4   2     1640.51     1752.09     27.38 o 
  -1  -4   2      411.67      438.67     23.59 o 
   0  -4   2      472.88      523.42      7.39 o 
   1  -4   2      959.04     1022.27     10.94 o 
   2  -4   2     2468.37     2637.79     36.97 o 
   3  -4   2     1957.21     2166.81     25.57 o 
   4  -4   2      781.96      828.43     12.37 o 
   5  -4   2       31.34       29.17      2.97 o 
   6  -4   2      113.66      132.05      6.87 o 
  -8  -3   2       47.47       53.98      3.97 o 
  -7  -3   2     1217.50     1317.02     16.63 o 
  -6  -3   2     2152.77     2315.01     28.19 o 
  -5  -3   2     1754.41     1864.21     23.09 o 
  -4  -3   2      712.15      792.93      9.78 o 
  -3  -3   2      733.72      839.63      6.50 o 
  -2  -3   2     2256.24     2417.09     22.35 o 
  -1  -3   2     2072.95     2082.23    102.11 o 
   0  -3   2     3901.38     4250.20     26.03 o 
   1  -3   2     2823.61     3101.84     30.17 o 
   2  -3   2      139.58      155.43      4.20 o 
   3  -3   2      439.95      500.92      8.15 o 
   4  -3   2     1410.53     1595.00     21.99 o 
   5  -3   2     3097.57     3291.04     48.96 o 
   6  -3   2      423.93      476.98     10.64 o 
  -8  -2   2     1418.92     1535.82     19.43 o 
  -7  -2   2      161.02      183.46      6.71 o 
  -6  -2   2      478.61      517.51      9.51 o 
  -5  -2   2      127.64      129.84      4.78 o 
  -4  -2   2     3143.19     3446.51     26.95 o 
  -3  -2   2     5465.81     5998.58     67.02 o 
  -2  -2   2     1802.38     1989.19     16.49 o 
  -1  -2   2      562.70      574.16     47.23 o 
   0  -2   2      789.92      842.47      7.12 o 
   1  -2   2     3294.53     3525.63     39.07 o 
   2  -2   2     4183.30     4385.66     44.37 o 
   3  -2   2     3685.00     4059.97     36.70 o 
   4  -2   2      738.32      740.45      9.94 o 
   5  -2   2      145.17      156.80      5.57 o 
   6  -2   2      344.64      394.43      9.13 o 
   7  -2   2      875.33      950.46     15.34 o 
  -8  -1   2      231.18      246.19      8.68 o 
  -7  -1   2     1154.44     1220.49     15.75 o 
  -6  -1   2     2997.54     3127.28     31.71 o 
  -5  -1   2      793.47      877.54     10.73 o 
  -4  -1   2      328.83      352.27      4.42 o 
  -3  -1   2      536.41      625.03      5.01 o 
  -2  -1   2     2420.99     2538.57     17.01 o 
  -1  -1   2     5586.17     5484.04     38.42 o 
   0  -1   2     7034.35     6997.95     23.28 o 
   1  -1   2     5223.96     5193.30     52.43 o 
   2  -1   2       69.97       89.61      2.04 o 
   3  -1   2     3349.73     3314.16     67.98 o 
   4  -1   2     2537.75     2185.73     18.06 o 
   5  -1   2     3157.29     2233.19     24.98 o 
   6  -1   2      327.95      249.18      7.26 o 
   7  -1   2       36.41       32.32      2.86 o 
  -8   0   2      963.58      938.77     15.72 o 
  -7   0   2        2.73        8.48      2.36 o 
  -6   0   2      500.52      464.08      9.25 o 
  -5   0   2        9.37       11.57      1.71 o 
  -4   0   2     5561.04     4872.81     45.87 o 
  -3   0   2     5161.84     4277.26     25.59 o 
  -2   0   2     2523.17     2043.10     14.99 o 
  -1   0   2      139.74      111.38      1.65 o 
   0   0   2     1169.96      792.77     18.78 o 
   1   0   2    10532.10     6835.07    154.34 o 
   2   0   2     4030.85     3359.43     50.92 o 
   3   0   2     4800.90     4732.40     50.95 o 
   4   0   2      404.56      394.11     19.95 o 
   5   0   2      271.14      291.68      6.53 o 
   6   0   2      781.94      897.71     12.27 o 
   7   0   2      987.29     1121.14     15.29 o 
   8   0   2      782.88      873.23     15.11 o 
  -7   1   2      922.45      677.67     12.26 o 
  -6   1   2     2438.92     1667.80     24.30 o 
  -5   1   2      314.14      222.57      5.93 o 
  -4   1   2      278.03      206.80      3.68 o 
  -3   1   2      300.35      257.36      3.51 o 
  -2   1   2     3397.19     3180.38     26.69 o 
  -1   1   2     9722.07     9204.88    193.25 o 
   0   1   2     6233.25     6496.27     32.49 o 
   1   1   2     3736.67     3985.27     35.98 o 
   2   1   2       68.20       74.72      1.72 o 
   3   1   2     7314.03     8771.38    144.45 o 
   4   1   2     1825.37     2044.97     19.97 o 
   5   1   2     2362.94     2790.13     37.25 o 
   6   1   2      526.09      657.89     10.39 o 
   7   1   2      151.99      164.81      6.57 o 
   8   1   2       97.84      124.84      6.80 o 
  -7   2   2        0.70        8.25      2.89 o 
  -6   2   2      180.92      171.08      6.54 o 
  -5   2   2        7.78        9.60      1.95 o 
  -4   2   2     6168.21     6318.86     55.76 o 
  -3   2   2     3984.51     4348.22     35.81 o 
  -2   2   2     1522.39     1672.69     32.95 o 
  -1   2   2      180.54      202.65      8.03 o 
   0   2   2     2241.72     2577.54     48.66 o 
   1   2   2     8297.47     9024.42     99.44 o 
   2   2   2     2633.21     2886.86     64.53 o 
   3   2   2     4168.03     4649.93     98.21 o 
   4   2   2      179.03      179.69      3.25 o 
   5   2   2      278.30      330.81      6.76 o 
   6   2   2     1173.82     1295.79     14.30 o 
   7   2   2     1083.53     1232.86     15.62 o 
   8   2   2     1021.28     1116.96     16.37 o 
  -7   3   2      806.89      859.22     15.39 o 
  -6   3   2     1197.90     1286.04     16.64 o 
  -5   3   2      304.24      322.75      8.21 o 
  -4   3   2      104.60      122.87      4.84 o 
  -3   3   2      494.38      549.76      8.25 o 
  -2   3   2     3400.39     3750.46     52.89 o 
  -1   3   2     6354.36     6949.85    133.86 o 
   0   3   2     3131.15     3520.31     22.10 o 
   1   3   2      793.22      855.58     12.10 o 
   2   3   2      345.24      377.56     12.46 o 
   3   3   2     5013.48     5733.11    101.45 o 
   4   3   2     1187.03     1206.83     11.47 o 
   5   3   2     2029.56     2263.36     24.43 o 
   6   3   2      931.90     1024.26     13.07 o 
   7   3   2       90.39       94.15      5.17 o 
   8   3   2      363.28      389.92     10.31 o 
  -6   4   2       81.75       82.95      5.51 o 
  -5   4   2      260.05      259.06      7.76 o 
  -4   4   2     3876.67     4406.87     54.25 o 
  -3   4   2     2004.16     2186.02     24.87 o 
  -2   4   2      298.00      336.90      6.68 o 
  -1   4   2      494.14      561.84     10.81 o 
   0   4   2     1719.74     1956.55     19.12 o 
   1   4   2     1919.84     1925.19     40.91 o 
   2   4   2     3700.26     3956.98     40.79 o 
   3   4   2     2324.03     2586.19     25.85 o 
   4   4   2       51.53       45.13      3.22 o 
   5   4   2      313.11      318.87      7.17 o 
   6   4   2     1364.36     1424.92     15.78 o 
   7   4   2     1245.04     1333.75     16.71 o 
   8   4   2      802.22      835.29     14.85 o 
  -5   5   2      329.09      343.78      9.63 o 
  -4   5   2        1.78        5.91      4.01 o 
  -3   5   2      542.86      577.44     10.28 o 
  -2   5   2     2123.04     2290.62     25.98 o 
  -1   5   2     2706.17     2806.07     38.49 o 
   0   5   2     1508.27     1618.90     25.78 o 
   1   5   2       86.50       85.08      3.71 o 
   2   5   2      321.66      315.49      6.42 o 
   3   5   2     2145.11     2273.98     24.05 o 
   4   5   2     1331.99     1333.40     13.83 o 
   5   5   2     1658.75     1772.92     24.07 o 
   6   5   2      798.60      821.85     12.71 o 
   7   5   2        3.66        4.92      2.44 o 
   8   5   2      460.18      446.00     11.47 o 
  -4   6   2     1415.55     1500.89     18.86 o 
  -3   6   2      788.38      816.74     13.41 o 
  -2   6   2       32.07       33.95      2.65 o 
  -1   6   2      323.99      355.03      8.01 o 
   0   6   2      815.45      848.88      8.21 o 
   1   6   2      481.51      471.98      8.66 o 
   2   6   2     4797.05     4827.09     53.18 o 
   3   6   2      562.37      555.91      9.50 o 
   4   6   2        0.52        3.73      2.74 o 
   5   6   2      384.09      378.90      8.80 o 
   6   6   2     1125.10     1091.31     15.45 o 
   7   6   2     1041.41     1008.94     15.88 o 
  -3   7   2      301.12      304.32      9.45 o 
  -2   7   2     1013.72      997.67     15.29 o 
  -1   7   2     1099.34     1068.29     15.02 o 
   0   7   2      676.03      676.27      8.17 o 
   1   7   2        3.64        0.69      3.32 o 
   2   7   2      253.67      234.75      6.95 o 
   3   7   2     1022.16      988.22     13.79 o 
   4   7   2     1287.54     1241.40     16.05 o 
   5   7   2      864.10      822.00     13.75 o 
   6   7   2      337.34      311.71      9.44 o 
  -1   8   2      165.65      142.40      6.88 o 
   0   8   2      361.13      325.33      6.45 o 
   1   8   2      295.26      278.78      8.94 o 
   2   8   2     3533.68     3064.69     36.77 o 
   3   8   2        4.66        4.68      3.90 o 
   4   8   2       25.42       22.94      2.81 o 
   5   8   2      295.11      257.15      8.63 o 
  -2  -8   3      715.77      650.66     13.46 o 
  -1  -8   3      665.51      622.88     12.96 o 
  -5  -7   3      955.03      921.31     15.25 o 
  -4  -7   3      670.99      655.92     12.54 o 
  -3  -7   3      389.70      356.00      9.62 o 
  -2  -7   3       31.08       26.89      3.12 o 
  -1  -7   3        3.46        5.04      3.67 o 
   0  -7   3     1311.68     1287.27     12.06 o 
   1  -7   3     1236.62     1204.81     16.90 o 
   2  -7   3      337.58      335.86      9.77 o 
  -6  -6   3      411.30      423.03     10.35 o 
  -5  -6   3        4.69        1.40      4.14 o 
  -4  -6   3      292.78      294.53      8.53 o 
  -3  -6   3      862.34      852.14     12.69 o 
  -2  -6   3     1509.63     1527.98     16.44 o 
  -1  -6   3     1446.27     1518.90     16.36 o 
   0  -6   3      160.17      152.79      4.07 o 
   1  -6   3        0.28       -3.02      3.02 o 
   2  -6   3      606.43      624.76     11.95 o 
   3  -6   3      816.89      857.03     14.18 o 
  -7  -5   3      189.91      190.67      7.96 o 
  -6  -5   3      850.82      866.21     13.71 o 
  -5  -5   3     1086.88     1111.94     14.63 o 
  -4  -5   3     1000.98     1026.09     13.27 o 
  -3  -5   3     1049.04     1041.14     12.66 o 
  -2  -5   3       29.27       32.12      2.28 o 
  -1  -5   3      175.79      187.16      5.49 o 
   0  -5   3     3348.04     3534.45     31.98 o 
   1  -5   3     2449.86     2505.75     27.80 o 
   2  -5   3      644.57      672.42     10.90 o 
   3  -5   3       39.32       51.39      4.43 o 
   4  -5   3      216.42      223.81      8.00 o 
   5  -5   3      320.77      348.65     10.11 o 
  -7  -4   3      882.97      912.94     14.72 o 
  -6  -4   3      494.43      555.52     10.90 o 
  -5  -4   3        2.80        7.33      1.83 o 
  -4  -4   3      955.28     1032.99     12.25 o 
  -3  -4   3     1265.43     1288.87     18.18 o 
  -2  -4   3     3361.91     3630.91     41.02 o 
  -1  -4   3     2851.29     2898.81     97.39 o 
   0  -4   3      207.39      225.48      3.89 o 
   1  -4   3      153.09      179.71      5.08 o 
   2  -4   3     1553.58     1636.09     21.36 o 
   3  -4   3     1913.90     2103.08     25.94 o 
   4  -4   3     1219.77     1281.11     15.64 o 
   5  -4   3      297.61      323.11      8.98 o 
   6  -4   3        0.37        0.94      4.07 o 
  -8  -3   3        0.74        5.26      4.04 o 
  -7  -3   3      142.48      162.50      6.54 o 
  -6  -3   3     1465.15     1601.92     17.02 o 
  -5  -3   3     1116.34     1204.28     13.48 o 
  -4  -3   3     2126.13     2282.50     23.99 o 
  -3  -3   3     2320.26     2487.45     23.08 o 
  -2  -3   3      342.11      392.64      7.70 o 
  -1  -3   3     2305.36     2259.94    116.68 o 
   0  -3   3     5640.79     6113.71     49.27 o 
   1  -3   3     3836.10     4055.01     60.62 o 
   2  -3   3      800.80      893.72      7.24 o 
   3  -3   3       13.08       19.65      1.93 o 
   4  -3   3      313.53      336.16      7.55 o 
   5  -3   3      439.11      502.21     10.20 o 
   6  -3   3     1409.15     1440.71     18.32 o 
  -8  -2   3      928.49      926.77     15.64 o 
  -7  -2   3      978.05     1020.07     14.68 o 
  -6  -2   3      608.00      668.51     11.02 o 
  -5  -2   3       16.23       25.95      2.05 o 
  -4  -2   3     2045.59     2235.66     22.58 o 
  -3  -2   3     1740.67     1747.25     14.78 o 
  -2  -2   3     7131.66     7484.06     39.02 o 
  -1  -2   3     3704.69     3781.53    165.98 o 
   0  -2   3       90.04      103.50      2.15 o 
   1  -2   3     1572.72     1722.39     28.73 o 
   2  -2   3     2252.34     2311.22     27.71 o 
   3  -2   3     3354.54     3416.13     27.45 o 
   4  -2   3     1625.75     1683.19     21.38 o 
   5  -2   3      464.78      434.77      8.78 o 
   6  -2   3       49.80       46.04      4.47 o 
   7  -2   3      333.30      322.95      9.73 o 
  -8  -1   3        3.42        6.60      2.97 o 
  -7  -1   3      110.76      119.86      5.75 o 
  -6  -1   3     1946.00     1938.76     25.67 o 
  -5  -1   3     1694.23     1680.88     21.46 o 
  -4  -1   3     3175.86     3223.64     68.52 o 
  -3  -1   3     1971.69     2114.76     19.05 o 
  -2  -1   3     2545.02     2733.28     38.37 o 
  -1  -1   3     6959.58     6377.08     77.62 o 
   0  -1   3     4672.74     4361.28     21.21 o 
   1  -1   3     4420.33     3919.40     21.50 o 
   2  -1   3     1128.96      971.03      9.75 o 
   3  -1   3       66.12       52.32      2.87 o 
   4  -1   3      313.47      236.28      5.69 o 
   5  -1   3     1033.69      841.89     11.26 o 
   6  -1   3     3045.78     2070.86     19.43 o 
   7  -1   3      626.52      488.42     10.82 o 
  -8   0   3      809.50      738.60     14.15 o 
  -7   0   3     1226.45     1119.69     15.64 o 
  -6   0   3      390.84      362.42      8.37 o 
  -5   0   3      400.65      345.99      7.17 o 
  -4   0   3     1972.51     1658.89     29.89 o 
  -3   0   3     2758.69     2147.41     20.97 o 
  -2   0   3     8870.48     6455.70    142.25 o 
  -1   0   3     1906.84     1350.99     25.53 o 
   0   0   3        2.40       -1.02      1.02 o 
   1   0   3     3636.45     2512.41     40.86 o 
   2   0   3     2403.94     1794.27     38.03 o 
   3   0   3     4467.94     3801.16     25.06 o 
   4   0   3     2343.34     2172.07     61.10 o 
   5   0   3      517.31      493.48      8.46 o 
   6   0   3      227.81      216.42      6.78 o 
   7   0   3      391.84      465.60     10.28 o 
   8   0   3      796.90      860.36     15.16 o 
  -7   1   3      215.37      159.86      6.59 o 
  -6   1   3     1832.11     1295.29     15.43 o 
  -5   1   3     2442.87     1778.48     22.83 o 
  -4   1   3     1799.25     1329.32     17.62 o 
  -3   1   3      335.19      291.74      3.83 o 
  -2   1   3     3494.36     3103.52     20.74 o 
  -1   1   3     5765.02     5045.05     92.09 o 
   0   1   3     2928.08     2840.06     20.46 o 
   1   1   3     4621.06     4630.73     94.68 o 
   2   1   3     2120.76     2260.26     16.49 o 
   3   1   3       27.71       30.90      3.85 o 
   4   1   3     1072.02     1218.48     29.13 o 
   5   1   3     2341.39     2829.64     38.15 o 
   6   1   3     3863.74     4159.10     51.69 o 
   7   1   3      308.62      371.45      9.20 o 
   8   1   3       24.08       24.57      3.54 o 
  -7   2   3     1088.20      904.93     15.11 o 
  -6   2   3       32.50       25.71      2.70 o 
  -5   2   3     1007.28      960.62     12.52 o 
  -4   2   3      631.77      605.42      9.09 o 
  -3   2   3     3649.00     3706.63     27.58 o 
  -2   2   3     4753.83     5043.11     28.65 o 
  -1   2   3      811.82      844.80     18.66 o 
   0   2   3        1.44        5.73      0.76 o 
   1   2   3     2403.55     2629.61     17.34 o 
   2   2   3     3882.41     4189.97     45.64 o 
   3   2   3     4179.49     4594.56     27.43 o 
   4   2   3     2706.89     3076.90     29.32 o 
   5   2   3      243.03      245.71      5.99 o 
   6   2   3      490.25      527.00      9.40 o 
   7   2   3      667.76      753.59     12.50 o 
   8   2   3     1066.77     1165.94     16.99 o 
  -6   3   3     1180.05     1224.57     16.44 o 
  -5   3   3     2175.66     2336.71     29.07 o 
  -4   3   3      331.87      357.30      7.58 o 
  -3   3   3       14.18       17.49      1.82 o 
  -2   3   3     1521.25     1729.68     25.91 o 
  -1   3   3     3005.49     3123.89     82.75 o 
   0   3   3     3158.55     3444.89     22.67 o 
   1   3   3     3328.75     3707.17    161.33 o 
   2   3   3     1791.73     2018.39     18.28 o 
   3   3   3      108.09      100.50      2.57 o 
   4   3   3     3149.89     3643.51     28.44 o 
   5   3   3     2436.54     2759.61     38.55 o 
   6   3   3     2584.26     2777.99     30.10 o 
   7   3   3       80.80       99.47      5.77 o 
   8   3   3        6.06        5.80      2.95 o 
  -6   4   3       29.43       33.55      3.16 o 
  -5   4   3      773.42      851.69     13.39 o 
  -4   4   3       63.61       64.99      4.44 o 
  -3   4   3     3536.15     3693.38     46.04 o 
  -2   4   3     2154.43     2388.37     24.28 o 
  -1   4   3      551.12      573.88     14.13 o 
   0   4   3       54.18       63.00      2.17 o 
   1   4   3     1600.22     1689.75     33.31 o 
   2   4   3     4853.23     5335.78     45.75 o 
   3   4   3     2228.06     2272.58     40.63 o 
   4   4   3     1915.50     2085.73     22.83 o 
   5   4   3       16.21       15.18      2.05 o 
   6   4   3      569.69      594.32     10.67 o 
   7   4   3      830.96      881.36     13.77 o 
   8   4   3      770.56      796.35     14.45 o 
  -5   5   3     1158.15     1218.36     17.19 o 
  -4   5   3       26.86       30.13      3.13 o 
  -3   5   3        6.26       10.61      2.27 o 
  -2   5   3      684.52      738.75     10.72 o 
  -1   5   3     1995.68     2096.33     23.71 o 
   0   5   3     2758.45     2909.23     39.32 o 
   1   5   3     1646.65     1794.79     20.75 o 
   2   5   3      516.86      550.24      8.37 o 
   3   5   3      345.84      320.81      6.76 o 
   4   5   3     3462.44     3705.48     45.99 o 
   5   5   3     1187.41     1220.85     14.26 o 
   6   5   3     1216.31     1250.99     15.68 o 
   7   5   3       65.84       76.31      5.23 o 
  -4   6   3       23.76       31.06      3.12 o 
  -3   6   3     2650.49     2623.96     32.90 o 
  -2   6   3      922.37      962.62     13.54 o 
  -1   6   3      190.54      198.07      6.26 o 
   0   6   3      233.83      223.42      4.49 o 
   1   6   3     1311.65     1338.42     14.14 o 
   2   6   3     2585.29     2669.29     28.20 o 
   3   6   3     1020.92      976.01     12.43 o 
   4   6   3      994.40     1015.08     13.28 o 
   5   6   3       13.68       15.40      2.49 o 
   6   6   3      409.59      393.06      9.71 o 
   7   6   3      714.13      683.46     13.34 o 
  -3   7   3        0.35       -0.02      3.77 o 
  -2   7   3      458.01      442.13     10.45 o 
  -1   7   3     1290.03     1292.72     16.53 o 
   0   7   3     1407.18     1344.31     22.49 o 
   1   7   3      605.15      585.13     10.58 o 
   2   7   3       49.24       39.64      2.93 o 
   3   7   3      391.43      367.48      8.81 o 
   4   7   3     1968.02     1882.34     19.43 o 
   5   7   3      454.11      414.93     10.24 o 
   6   7   3      623.93      578.26     12.19 o 
  -1   8   3       19.44       21.77      2.73 o 
   0   8   3      288.50      257.61      6.80 o 
   1   8   3      816.05      763.34     13.50 o 
   2   8   3      608.68      565.14     11.66 o 
   3   8   3      868.24      787.15     13.44 o 
   4   8   3      344.92      292.71      8.94 o 
   5   8   3       44.35       36.05      3.28 o 
  -4  -7   4      836.26      812.43     14.18 o 
  -3  -7   4     1273.59     1224.77     16.83 o 
  -2  -7   4      308.63      288.21      8.84 o 
  -1  -7   4       34.25       27.80      2.93 o 
   0  -7   4      146.49      148.95      4.72 o 
   1  -7   4      511.44      520.08     11.78 o 
  -6  -6   4      946.39      916.80     15.48 o 
  -5  -6   4      492.16      491.48     10.90 o 
  -4  -6   4       24.90       25.76      3.11 o 
  -3  -6   4      203.42      227.63      7.44 o 
  -2  -6   4     1199.83     1206.74     15.06 o 
  -1  -6   4     1716.47     1684.96     17.75 o 
   0  -6   4      875.22      945.96     12.73 o 
   1  -6   4      335.79      313.86      8.79 o 
   2  -6   4      373.44      372.65      9.94 o 
   3  -6   4      195.29      205.46      7.76 o 
  -7  -5   4       99.33      104.56      6.46 o 
  -6  -5   4      168.16      178.39      7.22 o 
  -5  -5   4      783.59      795.62     13.13 o 
  -4  -5   4     2110.67     2192.07     27.93 o 
  -3  -5   4     1825.50     1831.91     24.45 o 
  -2  -5   4      266.59      263.54      6.69 o 
  -1  -5   4      309.55      331.13      7.45 o 
   0  -5   4      105.61      104.83      3.36 o 
   1  -5   4     1735.33     1836.10     24.67 o 
   2  -5   4     1852.49     1943.60     18.74 o 
   3  -5   4      330.86      334.13      9.02 o 
   4  -5   4       70.93       74.09      5.18 o 
  -7  -4   4      821.41      877.86     14.91 o 
  -6  -4   4     1559.37     1585.92     18.13 o 
  -5  -4   4      691.21      739.14     11.58 o 
  -4  -4   4       15.22       19.01      2.13 o 
  -3  -4   4      676.85      716.41     10.12 o 
  -2  -4   4     2593.63     2674.62     36.97 o 
  -1  -4   4     2955.01     3113.52     39.29 o 
   0  -4   4     1394.30     1557.01     14.08 o 
   1  -4   4       64.83       61.96      3.52 o 
   2  -4   4      144.32      155.14      5.35 o 
   3  -4   4      714.73      757.09     11.53 o 
   4  -4   4      908.48      982.88     14.23 o 
   5  -4   4     1096.40     1090.19     16.10 o 
  -7  -3   4       64.99       59.95      4.92 o 
  -6  -3   4      686.48      716.74     11.89 o 
  -5  -3   4     1550.59     1606.81     22.68 o 
  -4  -3   4     2977.25     3181.14     41.54 o 
  -3  -3   4     1581.85     1689.70     20.01 o 
  -2  -3   4      235.30      244.66      4.81 o 
  -1  -3   4      585.09      608.32     50.09 o 
   0  -3   4       45.55       35.79      1.94 o 
   1  -3   4     4710.97     4956.68     67.94 o 
   2  -3   4     3290.24     3376.16     40.56 o 
   3  -3   4      558.99      559.36      9.21 o 
   4  -3   4       85.68       92.71      4.73 o 
   5  -3   4      355.82      382.22      8.94 o 
   6  -3   4      869.49      882.23     14.71 o 
  -7  -2   4     1335.80     1456.03     18.00 o 
  -6  -2   4     1619.86     1680.14     17.50 o 
  -5  -2   4      542.50      598.52      9.71 o 
  -4  -2   4      161.95      165.46      5.00 o 
  -3  -2   4     1706.52     1812.21     15.89 o 
  -2  -2   4     3395.47     3478.92     58.07 o 
  -1  -2   4     3895.40     3719.83    152.26 o 
   0  -2   4     2398.10     2481.39     22.92 o 
   1  -2   4       11.25       10.93     15.03 o 
   2  -2   4       86.54       89.90      2.51 o 
   3  -2   4     2215.05     2153.14     22.84 o 
   4  -2   4     2200.28     2135.27     24.83 o 
   5  -2   4     1648.53     1498.51     16.29 o 
   6  -2   4      219.20      223.93      7.31 o 
   7  -2   4        0.18        2.62      3.88 o 
  -7  -1   4        1.42        2.85      3.23 o 
  -6  -1   4      990.91      936.34     13.10 o 
  -5  -1   4     2222.74     2216.67     25.36 o 
  -4  -1   4     2019.21     1917.26     21.32 o 
  -3  -1   4     1350.35     1260.21     11.10 o 
  -2  -1   4      873.81      857.21     19.68 o 
  -1  -1   4      617.27      593.45      4.64 o 
   0  -1   4      471.24      352.34      3.54 o 
   1  -1   4    10127.88     8468.88    193.16 o 
   2  -1   4     5228.86     4161.95     52.74 o 
   3  -1   4      614.78      482.02      5.16 o 
   4  -1   4        3.67       10.39      1.70 o 
   5  -1   4     1010.45      760.72     11.08 o 
   6  -1   4     1009.67      799.97     12.58 o 
   7  -1   4      865.37      646.64     12.62 o 
  -7   0   4     1399.44     1241.45     16.67 o 
  -6   0   4     1036.20      891.57     12.88 o 
  -5   0   4      318.91      281.83      6.82 o 
  -4   0   4      211.26      182.10      4.96 o 
  -3   0   4     3047.22     2506.04     21.74 o 
  -2   0   4     2505.69     1802.45     16.83 o 
  -1   0   4     5565.69     4108.85    105.23 o 
   0   0   4     4046.16     3003.50     57.57 o 
   1   0   4        0.10       19.52      5.08 o 
   2   0   4      791.48      605.33     10.28 o 
   3   0   4     4041.29     3103.29     26.29 o 
   4   0   4     3607.81     3153.90     38.08 o 
   5   0   4     1496.84     1398.43     14.25 o 
   6   0   4      141.99      126.82      5.84 o 
   7   0   4       81.71       89.46      5.36 o 
  -7   1   4       73.32       59.67      5.23 o 
  -6   1   4      643.89      502.75     10.06 o 
  -5   1   4     2244.34     1765.65     23.38 o 
  -4   1   4     1113.30      851.06     10.34 o 
  -3   1   4     1886.50     1420.59     11.98 o 
  -2   1   4     1672.15     1449.55     12.47 o 
  -1   1   4     1620.77     1465.75     31.12 o 
   0   1   4     4261.59     3796.04     49.20 o 
   1   1   4    10171.82     9385.54     69.18 o 
   2   1   4     4767.78     4649.44     25.60 o 
   3   1   4      299.88      332.14      9.11 o 
   4   1   4      343.57      375.33      7.03 o 
   5   1   4     1063.35     1169.77     12.78 o 
   6   1   4      888.78     1036.34     13.38 o 
   7   1   4     1466.77     1602.90     18.23 o 
   8   1   4      421.07      448.49     11.20 o 
  -7   2   4      916.71      757.89     14.22 o 
  -6   2   4      643.14      564.64     11.10 o 
  -5   2   4      213.30      197.43      6.49 o 
  -4   2   4      309.28      294.85      6.73 o 
  -3   2   4     3183.42     3146.80     26.39 o 
  -2   2   4     1837.97     1717.85     12.53 o 
  -1   2   4     6540.06     6619.16    208.02 o 
   0   2   4     2442.28     2633.28     18.77 o 
   1   2   4       96.91      127.36     17.62 o 
   2   2   4     2971.26     3326.04     65.13 o 
   3   2   4     3502.15     3693.87     29.35 o 
   4   2   4     3560.04     4005.14     73.33 o 
   5   2   4     1028.10     1153.06     12.58 o 
   6   2   4      108.46      113.51      5.14 o 
   7   2   4      264.90      292.25      8.17 o 
   8   2   4      602.37      679.00     13.57 o 
  -6   3   4      340.47      358.90      9.38 o 
  -5   3   4     1786.05     1769.10     18.13 o 
  -4   3   4      972.60     1031.80     12.83 o 
  -3   3   4     1657.45     1756.05     21.24 o 
  -2   3   4      519.35      596.68      5.82 o 
  -1   3   4     3001.91     3319.24     99.66 o 
   0   3   4     5566.28     6053.40     39.51 o 
   1   3   4     4135.36     4423.40    120.48 o 
   2   3   4     2492.83     2685.64     43.46 o 
   3   3   4      161.50      169.27      7.28 o 
   4   3   4      478.33      531.94      8.17 o 
   5   3   4      738.43      824.41     10.94 o 
   6   3   4     1041.19     1158.65     14.20 o 
   7   3   4     2128.58     2255.07     30.37 o 
   8   3   4      294.73      348.64     10.17 o 
  -6   4   4      529.75      589.61     12.54 o 
  -5   4   4       69.45       65.72      5.23 o 
  -4   4   4      657.57      730.96     11.55 o 
  -3   4   4     1765.16     1890.17     23.88 o 
  -2   4   4     1699.91     1774.34     21.53 o 
  -1   4   4     3848.51     4238.74    106.59 o 
   0   4   4      497.45      526.53      5.36 o 
   1   4   4      250.38      274.10      8.40 o 
   2   4   4     2725.84     3017.93     25.08 o 
   3   4   4     2081.47     2174.51     47.21 o 
   4   4   4     2534.52     2731.32     37.77 o 
   5   4   4      770.52      843.65     11.52 o 
   6   4   4       68.32       72.30      4.71 o 
   7   4   4      419.52      414.28      9.78 o 
   8   4   4      462.41      517.22     12.04 o 
  -5   5   4     1076.92     1109.45     16.54 o 
  -4   5   4      929.42     1019.77     14.76 o 
  -3   5   4      545.13      586.35     10.48 o 
  -2   5   4        6.01       10.39      1.97 o 
  -1   5   4     2200.69     2376.42     25.79 o 
   0   5   4     2854.59     3049.10     79.99 o 
   1   5   4     1590.89     1635.24     20.24 o 
   2   5   4     1217.26     1262.91     12.75 o 
   3   5   4      157.07      168.56      5.17 o 
   4   5   4      293.59      287.65      7.00 o 
   5   5   4      893.56      920.23     12.66 o 
   6   5   4     1227.48     1238.44     15.68 o 
   7   5   4     1861.00     1826.65     20.39 o 
  -4   6   4      824.54      839.47     14.64 o 
  -3   6   4      433.69      447.19     10.43 o 
  -2   6   4     1403.03     1427.17     16.50 o 
  -1   6   4     1475.71     1579.66     16.48 o 
   0   6   4       69.52       66.14      3.54 o 
   1   6   4      231.32      236.88      6.41 o 
   2   6   4     1287.12     1301.91     14.22 o 
   3   6   4     1642.97     1621.63     16.14 o 
   4   6   4     1376.21     1386.48     15.57 o 
   5   6   4      549.33      562.96     10.74 o 
   6   6   4        5.69        3.05      3.31 o 
   7   6   4      477.64      456.40     11.25 o 
  -3   7   4       33.05       29.22      3.25 o 
  -2   7   4       13.99       16.15      2.58 o 
  -1   7   4     1006.88      983.69     14.63 o 
   0   7   4     1185.78     1158.86     11.72 o 
   1   7   4      862.17      799.03     12.52 o 
   2   7   4      574.88      544.62     10.36 o 
   3   7   4       81.96       76.50      4.89 o 
   4   7   4      220.62      219.95      7.59 o 
   5   7   4     1205.74     1135.13     16.32 o 
   6   7   4      836.25      807.66     14.35 o 
  -1   8   4      435.28      427.01     10.87 o 
   0   8   4       12.75       14.00      1.93 o 
   1   8   4      184.88      158.15      6.87 o 
   2   8   4      623.52      578.03     11.93 o 
   3   8   4     1254.35     1134.65     16.30 o 
   4   8   4      490.39      428.75     10.78 o 
   5   8   4      322.26      277.70      9.14 o 
  -4  -7   5      464.37      458.31     11.27 o 
  -3  -7   5      929.96      888.02     14.91 o 
  -2  -7   5      749.09      720.21     13.50 o 
  -1  -7   5      208.77      211.54      7.89 o 
   0  -7   5        8.17        7.23      2.96 o 
  -5  -6   5      858.64      857.27     14.60 o 
  -4  -6   5      312.57      321.44      9.12 o 
  -3  -6   5        3.77        3.79      4.08 o 
  -2  -6   5      264.94      272.56      8.46 o 
  -1  -6   5      838.27      848.78     13.40 o 
   0  -6   5      939.52      923.77     12.54 o 
   1  -6   5      417.81      459.13     10.32 o 
   2  -6   5     1287.39     1262.85     17.29 o 
   3  -6   5      425.59      454.64     11.17 o 
  -6  -5   5       31.38       33.26      3.17 o 
  -5  -5   5       11.85        9.90      3.13 o 
  -4  -5   5     1143.73     1175.96     15.29 o 
  -3  -5   5     1416.37     1488.96     16.39 o 
  -2  -5   5     1550.81     1616.98     16.60 o 
  -1  -5   5      361.68      376.36      8.36 o 
   0  -5   5        7.16       10.71      1.47 o 
   1  -5   5      863.98      909.71     12.91 o 
   2  -5   5      692.82      717.10     12.42 o 
   3  -5   5     1430.26     1414.96     17.78 o 
   4  -5   5      435.36      496.93     11.31 o 
  -7  -4   5      423.04      428.34     10.92 o 
  -6  -4   5     1187.97     1200.86     16.26 o 
  -5  -4   5     1219.16     1277.05     15.72 o 
  -4  -4   5      286.55      302.53      7.49 o 
  -3  -4   5        6.53        8.71      1.81 o 
  -2  -4   5      507.08      540.09      9.02 o 
  -1  -4   5     1911.97     1968.92     23.37 o 
   0  -4   5     2493.27     2569.78     18.97 o 
   1  -4   5     1111.77     1222.80     13.60 o 
   2  -4   5     1185.19     1228.16     14.24 o 
   3  -4   5     1496.17     1558.76     16.97 o 
   4  -4   5      631.80      646.76     12.08 o 
   5  -4   5      484.39      498.04     11.39 o 
  -7  -3   5      476.68      495.28     11.54 o 
  -6  -3   5        6.55        6.95      2.43 o 
  -5  -3   5      149.09      157.50      6.10 o 
  -4  -3   5     1603.12     1668.46     15.87 o 
  -3  -3   5     2769.45     2899.38     38.95 o 
  -2  -3   5     2873.47     3022.27     37.96 o 
  -1  -3   5      349.38      351.19     17.09 o 
   0  -3   5      413.51      465.76      5.33 o 
   1  -3   5     1326.33     1374.13     18.46 o 
   2  -3   5     1976.91     2047.91     23.64 o 
   3  -3   5     2374.49     2372.17     27.13 o 
   4  -3   5      389.91      392.52      8.90 o 
   5  -3   5        2.42        6.84      2.28 o 
   6  -3   5      118.59      106.54      6.60 o 
  -7  -2   5      477.03      443.35     10.64 o 
  -6  -2   5     1102.09     1150.64     15.09 o 
  -5  -2   5     1658.97     1672.20     16.51 o 
  -4  -2   5      466.23      463.55      8.20 o 
  -3  -2   5       16.49       20.38      1.78 o 
  -2  -2   5     1027.32     1014.58     20.12 o 
  -1  -2   5     4306.61     3974.54    159.75 o 
   0  -2   5     5014.29     4826.66     30.26 o 
   1  -2   5     1502.90     1504.21     12.45 o 
   2  -2   5      216.82      208.39      8.82 o 
   3  -2   5     1940.10     1750.10     21.63 o 
   4  -2   5      981.08      915.82     12.05 o 
   5  -2   5      740.19      686.05     11.65 o 
   6  -2   5      725.66      629.24     12.18 o 
  -7  -1   5      466.95      469.24     10.78 o 
  -6  -1   5        4.85        8.44      2.39 o 
  -5  -1   5      691.40      644.17     10.27 o 
  -4  -1   5     2080.45     1921.71     22.39 o 
  -3  -1   5     4777.00     4244.54     30.32 o 
  -2  -1   5     3046.27     2663.48     24.73 o 
  -1  -1   5       31.11       35.28      5.84 o 
   0  -1   5     2066.22     1857.71     27.95 o 
   1  -1   5      827.57      605.81     12.96 o 
   2  -1   5     4301.05     3399.92     42.09 o 
   3  -1   5     2926.36     2323.91     23.18 o 
   4  -1   5      265.91      258.98      6.40 o 
   5  -1   5        0.82       10.14      2.14 o 
   6  -1   5      302.63      271.81      7.73 o 
   7  -1   5      989.55      759.76     13.92 o 
  -7   0   5      397.16      314.49      9.06 o 
  -6   0   5     1166.91     1011.55     14.15 o 
  -5   0   5     1905.02     1566.06     15.80 o 
  -4   0   5      488.59      401.99      7.41 o 
  -3   0   5      365.23      297.91      4.19 o 
  -2   0   5     1967.38     1609.84     12.03 o 
  -1   0   5     6491.04     4981.70    145.30 o 
   0   0   5     5430.13     4227.10     70.22 o 
   1   0   5     1125.13      931.51      8.57 o 
   2   0   5       56.13       46.40      2.32 o 
   3   0   5     1027.20      788.45      6.52 o 
   4   0   5     1748.56     1412.62     13.46 o 
   5   0   5     1257.14     1120.77     13.23 o 
   6   0   5     1255.82     1080.58     14.45 o 
   7   0   5      205.44      201.78      7.78 o 
  -7   1   5      386.92      343.45      9.73 o 
  -6   1   5        0.19       -1.32      3.16 o 
  -5   1   5     1447.04     1154.36     13.92 o 
  -4   1   5     2472.44     1996.03     23.20 o 
  -3   1   5     4030.77     3183.66     36.97 o 
  -2   1   5     1351.53     1067.83     10.03 o 
  -1   1   5       15.03       52.22      7.28 o 
   0   1   5     2389.07     2178.69     30.49 o 
   1   1   5      266.90      159.62     32.55 o 
   2   1   5     7149.33     6460.92    126.87 o 
   3   1   5     3179.54     2987.71     24.34 o 
   4   1   5      220.74      229.08      5.59 o 
   5   1   5        0.63        1.45      2.58 o 
   6   1   5      885.00      946.35     13.22 o 
   7   1   5     1347.50     1416.34     17.55 o 
  -7   2   5      381.60      301.41      9.49 o 
  -6   2   5     1259.97     1105.77     15.49 o 
  -5   2   5     1289.02     1125.99     14.26 o 
  -4   2   5      161.10      155.65      5.17 o 
  -3   2   5      730.85      681.49      9.27 o 
  -2   2   5     2735.40     2689.92     23.28 o 
  -1   2   5     4558.60     4214.96    199.03 o 
   0   2   5     3322.16     3418.78     34.74 o 
   1   2   5      978.15     1017.26      9.11 o 
   2   2   5      192.23      203.00      3.34 o 
   3   2   5      540.44      576.90      5.51 o 
   4   2   5     2917.41     3053.19     38.19 o 
   5   2   5     1953.12     2135.98     24.98 o 
   6   2   5     1280.29     1368.16     15.60 o 
   7   2   5       76.17       82.56      5.25 o 
   8   2   5       53.48       59.18      5.47 o 
  -6   3   5       66.56       76.09      5.09 o 
  -5   3   5     1337.58     1331.96     16.18 o 
  -4   3   5     2107.19     2146.55     26.51 o 
  -3   3   5     1611.30     1658.08     21.34 o 
  -2   3   5      537.50      557.85      8.27 o 
  -1   3   5       21.04       26.20      1.56 o 
   0   3   5     1383.05     1560.18     12.07 o 
   1   3   5      927.71      925.06     20.18 o 
   2   3   5     7156.15     7641.67     73.28 o 
   3   3   5     2581.94     2684.99     33.09 o 
   4   3   5      115.68      132.29      4.61 o 
   5   3   5      107.58      104.59      4.67 o 
   6   3   5     1430.04     1556.25     16.79 o 
   7   3   5     1075.61     1157.19     15.83 o 
   8   3   5      612.95      676.71     13.66 o 
  -6   4   5      917.17      972.84     16.10 o 
  -5   4   5      484.72      499.05     10.89 o 
  -4   4   5       19.56       25.79      2.63 o 
  -3   4   5      569.52      612.85     10.16 o 
  -2   4   5     2488.80     2681.88     38.23 o 
  -1   4   5     1855.23     1951.49     21.83 o 
   0   4   5     2287.51     2530.36     59.75 o 
   1   4   5      778.39      846.25      6.92 o 
   2   4   5      174.06      176.59      3.60 o 
   3   4   5     1032.83     1103.09     11.70 o 
   4   4   5     2960.45     3319.97     42.63 o 
   5   4   5     1909.03     2034.50     25.56 o 
   6   4   5      672.79      706.86     11.90 o 
   7   4   5        8.10        5.45      3.67 o 
  -5   5   5      675.13      725.80     13.72 o 
  -4   5   5     1385.08     1452.51     17.94 o 
  -3   5   5      477.55      519.23     10.17 o 
  -2   5   5      407.72      425.39      8.67 o 
  -1   5   5       66.39       70.20      4.02 o 
   0   5   5     1321.82     1431.95     14.03 o 
   1   5   5     1994.32     2097.40     23.52 o 
   2   5   5     3796.98     3869.95     45.39 o 
   3   5   5     1269.62     1275.31     13.52 o 
   4   5   5       13.71       11.89      2.05 o 
   5   5   5      419.38      460.27      9.36 o 
   6   5   5     1076.44     1114.94     15.14 o 
   7   5   5      600.08      610.32     12.40 o 
  -4   6   5        3.73        4.52      2.48 o 
  -3   6   5      436.10      466.82     10.84 o 
  -2   6   5     1572.43     1645.27     18.12 o 
  -1   6   5      743.22      762.10     11.83 o 
   0   6   5     1649.91     1688.17     13.72 o 
   1   6   5      248.86      253.23      6.93 o 
   2   6   5      236.37      223.84      6.49 o 
   3   6   5     1466.08     1543.29     16.12 o 
   4   6   5     1622.14     1632.24     17.23 o 
   5   6   5     1213.41     1233.26     15.95 o 
   6   6   5      228.27      228.11      7.69 o 
   7   6   5        0.28       -1.64      3.79 o 
  -3   7   5      202.24      206.45      8.02 o 
  -2   7   5      262.37      256.94      8.27 o 
  -1   7   5        5.33        4.24      3.92 o 
   0   7   5     1252.08     1226.43     13.09 o 
   1   7   5     1586.65     1549.92     17.32 o 
   2   7   5     1276.43     1224.94     15.48 o 
   3   7   5      458.05      442.55      9.97 o 
   4   7   5        0.13        3.19      4.14 o 
   5   7   5      419.36      370.58      9.78 o 
   6   7   5      551.79      511.96     11.60 o 
  -1   8   5      383.03      356.87      9.92 o 
   0   8   5      877.67      789.36      9.96 o 
   1   8   5       13.67       12.92      2.54 o 
   2   8   5      258.08      217.63      7.67 o 
   3   8   5      959.99      873.95     14.57 o 
   4   8   5      694.40      635.51     12.79 o 
  -2  -7   6     1037.67      946.85     15.93 o 
  -1  -7   6      710.20      670.85     13.42 o 
  -5  -6   6      786.18      763.56     14.28 o 
  -4  -6   6      443.71      466.08     10.85 o 
  -3  -6   6     1305.40     1285.52     17.12 o 
  -2  -6   6        0.75        0.44      4.04 o 
  -1  -6   6      446.63      440.60     10.22 o 
   0  -6   6     1040.27     1048.17     10.94 o 
   1  -6   6      643.90      621.80     12.40 o 
   2  -6   6      353.89      352.69     10.13 o 
  -6  -5   6      597.54      588.84     12.55 o 
  -5  -5   6        0.38        2.40      3.17 o 
  -4  -5   6      189.86      180.76      7.60 o 
  -3  -5   6      565.67      588.04     11.27 o 
  -2  -5   6     2150.05     2172.20     28.35 o 
  -1  -5   6     1194.10     1220.24     15.07 o 
   0  -5   6      250.97      261.69      5.31 o 
   1  -5   6       29.86       34.35      3.03 o 
   2  -5   6      731.70      742.85     13.07 o 
   3  -5   6      580.46      615.44     12.30 o 
  -6  -4   6      381.44      412.48     10.28 o 
  -5  -4   6     1728.28     1739.27     19.23 o 
  -4  -4   6     1247.22     1303.80     15.57 o 
  -3  -4   6      927.99      956.31     12.82 o 
  -2  -4   6       59.52       68.40      4.04 o 
  -1  -4   6     1120.89     1173.82     13.57 o 
   0  -4   6     1898.27     1965.53     17.55 o 
   1  -4   6     1023.62     1053.91     13.24 o 
   2  -4   6      372.86      389.01      8.60 o 
   3  -4   6      726.26      723.29     12.42 o 
   4  -4   6      167.26      183.48      7.11 o 
   5  -4   6      730.30      748.35     14.24 o 
  -7  -3   6      886.62      931.94     15.56 o 
  -6  -3   6      734.35      730.21     12.84 o 
  -5  -3   6      109.93      105.26      5.29 o 
  -4  -3   6      156.77      166.88      5.57 o 
  -3  -3   6     2141.68     2126.34     25.12 o 
  -2  -3   6     2942.01     2954.45     39.93 o 
  -1  -3   6     1523.87     1571.09     20.31 o 
   0  -3   6      192.05      200.80      7.44 o 
   1  -3   6       81.70       79.54      4.17 o 
   2  -3   6     1760.35     1774.21     23.18 o 
   3  -3   6      850.01      847.46     12.23 o 
   4  -3   6     1276.57     1214.30     15.66 o 
   5  -3   6      432.84      434.06     10.38 o 
  -7  -2   6      189.65      179.57      7.77 o 
  -6  -2   6      743.91      748.51     12.62 o 
  -5  -2   6     2568.49     2409.62     29.24 o 
  -4  -2   6     1683.02     1650.20     22.42 o 
  -3  -2   6      227.60      223.89      5.76 o 
  -2  -2   6      132.85      125.45      4.31 o 
  -1  -2   6     1733.78     1585.11     90.82 o 
   0  -2   6     2674.18     2475.67     36.56 o 
   1  -2   6     1737.06     1647.27     19.57 o 
   2  -2   6      740.07      708.63      9.71 o 
   3  -2   6     1731.47     1550.70     21.40 o 
   4  -2   6     1437.82     1248.29     14.71 o 
   5  -2   6     1234.38     1113.97     15.07 o 
   6  -2   6      742.22      634.79     12.59 o 
  -7  -1   6      703.02      645.17     13.02 o 
  -6  -1   6      526.23      484.22     10.24 o 
  -5  -1   6      316.01      257.45      7.11 o 
  -4  -1   6      264.48      265.24      6.55 o 
  -3  -1   6     3318.19     2833.73     26.45 o 
  -2  -1   6     3016.13     2670.12     31.54 o 
  -1  -1   6     1944.85     1650.07     64.05 o 
   0  -1   6      183.71      159.61      3.02 o 
   1  -1   6      297.96      272.09      9.31 o 
   2  -1   6     3011.64     2539.93     19.48 o 
   3  -1   6     1524.73     1293.64     13.06 o 
   4  -1   6     2248.27     1813.66     23.53 o 
   5  -1   6      529.94      466.72      9.50 o 
   6  -1   6       44.59       42.38      3.16 o 
   7  -1   6      280.34      239.79      8.68 o 
  -7   0   6      554.68      501.44     11.64 o 
  -6   0   6     1000.21      857.84     13.28 o 
  -5   0   6     2092.36     1715.16     17.18 o 
  -4   0   6     1400.12     1227.73     13.34 o 
  -3   0   6       30.14       25.20      1.90 o 
  -2   0   6      133.33      132.86      2.89 o 
  -1   0   6     1853.18     1545.08     64.41 o 
   0   0   6     3716.69     3072.44     23.33 o 
   1   0   6     3395.65     2765.20     22.56 o 
   2   0   6     1287.93     1087.78     18.18 o 
   3   0   6     1115.99      879.79     10.34 o 
   4   0   6     3718.45     2958.55     28.62 o 
   5   0   6     1523.29     1236.81     14.42 o 
   6   0   6      825.42      689.30     11.93 o 
   7   0   6      375.93      336.98      9.67 o 
  -7   1   6      350.66      296.85      9.64 o 
  -6   1   6      266.84      244.12      7.75 o 
  -5   1   6      231.76      194.53      6.40 o 
  -4   1   6      536.59      500.33      8.79 o 
  -3   1   6     2782.26     2331.16     23.96 o 
  -2   1   6     3371.20     2873.76     60.72 o 
  -1   1   6     2316.78     1867.33     85.16 o 
   0   1   6       62.01       62.51      2.90 o 
   1   1   6     1411.35     1291.51     10.84 o 
   2   1   6     3078.77     2663.66     22.78 o 
   3   1   6     2705.55     2477.68     34.61 o 
   4   1   6     2513.32     2333.46     24.87 o 
   5   1   6      206.47      204.84      6.11 o 
   6   1   6      157.58      175.38      6.48 o 
   7   1   6      377.64      383.08      9.97 o 
  -6   2   6      722.64      602.01     12.01 o 
  -5   2   6     1151.04     1002.72     13.98 o 
  -4   2   6     1105.65      994.63     12.73 o 
  -3   2   6       47.53       40.08      3.00 o 
  -2   2   6      296.04      291.11      4.33 o 
  -1   2   6     1795.59     1605.58     50.54 o 
   0   2   6     4830.96     4639.82     29.34 o 
   1   2   6     4192.74     4138.99     76.43 o 
   2   2   6      864.64      906.50      7.83 o 
   3   2   6       15.05       20.14      1.80 o 
   4   2   6     3555.38     3706.40     44.05 o 
   5   2   6     1487.55     1629.79     16.01 o 
   6   2   6      700.54      781.63     12.30 o 
   7   2   6      462.74      508.98     10.81 o 
  -6   3   6      149.48      143.76      6.97 o 
  -5   3   6       81.43       81.61      5.05 o 
  -4   3   6      935.76      944.36     12.90 o 
  -3   3   6     1992.89     1971.73     24.32 o 
  -2   3   6     3204.51     3317.96     41.14 o 
  -1   3   6     1325.86     1321.92     73.24 o 
   0   3   6       41.30       46.51      2.02 o 
   1   3   6     2504.77     2721.98     23.73 o 
   2   3   6     1537.21     1550.82     16.45 o 
   3   3   6     3436.94     3510.74     28.90 o 
   4   3   6     1723.42     1868.82     22.66 o 
   5   3   6       17.22       21.97      2.25 o 
   6   3   6      100.63      113.84      5.49 o 
   7   3   6      498.73      554.73     11.45 o 
  -5   4   6      721.80      774.56     13.57 o 
  -4   4   6      826.57      848.97     13.40 o 
  -3   4   6       28.28       32.58      2.55 o 
  -2   4   6      610.45      645.40      9.91 o 
  -1   4   6     1733.29     1881.73     22.33 o 
   0   4   6     4006.43     4377.47     32.66 o 
   1   4   6     2303.99     2410.60     24.04 o 
   2   4   6      252.41      295.94      6.44 o 
   3   4   6      255.33      274.02      6.37 o 
   4   4   6     1566.64     1644.39     22.11 o 
   5   4   6     1476.86     1545.02     16.26 o 
   6   4   6      637.07      681.88     11.88 o 
   7   4   6      542.11      566.34     11.85 o 
  -5   5   6       62.49       69.28      5.73 o 
  -4   5   6     1050.04     1091.45     16.07 o 
  -3   5   6     1347.11     1404.49     16.75 o 
  -2   5   6     1741.01     1848.46     25.39 o 
  -1   5   6      305.89      320.85      7.41 o 
   0   5   6      131.00      140.75      4.62 o 
   1   5   6     1773.85     1886.75     23.11 o 
   2   5   6      671.39      678.23     10.05 o 
   3   5   6     3116.79     3245.91     31.17 o 
   4   5   6      900.23      950.92     12.73 o 
   5   5   6        0.15        3.17      3.17 o 
   6   5   6       61.90       66.41      4.54 o 
   7   5   6      758.28      749.38     13.75 o 
  -4   6   6      386.21      386.62     10.39 o 
  -3   6   6        0.66        4.11      3.26 o 
  -2   6   6      598.11      620.90     11.68 o 
  -1   6   6     1392.87     1457.80     16.53 o 
   0   6   6     1858.03     1882.90     14.82 o 
   1   6   6      836.30      827.48     11.96 o 
   2   6   6       86.62       93.37      4.70 o 
   3   6   6      310.79      297.83      7.70 o 
   4   6   6      675.10      649.83     11.38 o 
   5   6   6     1424.92     1382.35     17.17 o 
   6   6   6      561.94      560.09     11.73 o 
  -2   7   6      509.50      502.52     11.34 o 
  -1   7   6       44.73       52.25      5.02 o 
   0   7   6       47.87       47.84      2.41 o 
   1   7   6      950.94      896.37     13.81 o 
   2   7   6      523.15      509.43     10.86 o 
   3   7   6     1999.34     1841.82     19.62 o 
   4   7   6      369.96      387.71      9.82 o 
   5   7   6        2.29        8.02      2.48 o 
   6   7   6      126.02      123.60      6.51 o 
   0   8   6      537.56      494.44     12.80 o 
   1   8   6      395.57      368.60     10.01 o 
   2   8   6       33.06       29.46      3.01 o 
   3   8   6      198.59      181.11      7.32 o 
   4   8   6      548.16      484.56     11.41 o 
  -4  -6   7      963.93      947.75     15.78 o 
  -3  -6   7      107.23      108.88      6.37 o 
  -2  -6   7      746.23      747.69     13.53 o 
  -1  -6   7       36.85       38.25      3.07 o 
   0  -6   7      385.96      385.49      7.20 o 
   1  -6   7      567.81      602.35     12.84 o 
  -5  -5   7      420.87      422.54     10.89 o 
  -4  -5   7      119.00      121.96      6.18 o 
  -3  -5   7     1020.60      996.05     14.78 o 
  -2  -5   7      301.27      315.18      8.92 o 
  -1  -5   7     1204.16     1193.66     15.76 o 
   0  -5   7      871.73      910.46      9.82 o 
   1  -5   7      273.96      264.51      8.51 o 
   2  -5   7       10.13        8.71      2.55 o 
   3  -5   7      275.95      287.89      9.23 o 
  -6  -4   7       77.59       80.46      5.77 o 
  -5  -4   7     1073.17     1098.60     15.97 o 
  -4  -4   7     1189.21     1150.17     15.56 o 
  -3  -4   7      208.82      216.08      6.78 o 
  -2  -4   7     1725.05     1733.19     24.75 o 
  -1  -4   7        0.79        4.80      1.94 o 
   0  -4   7      868.20      893.14      8.94 o 
   1  -4   7     1519.88     1540.19     16.77 o 
   2  -4   7     1068.00     1085.95     14.84 o 
   3  -4   7      767.10      726.38     13.06 o 
   4  -4   7        0.28       -0.44      3.65 o 
  -6  -3   7      953.04      946.84     14.94 o 
  -5  -3   7      449.59      425.60      9.98 o 
  -4  -3   7       15.83       16.02      2.32 o 
  -3  -3   7     1318.17     1300.79     14.72 o 
  -2  -3   7      515.29      532.88      9.23 o 
  -1  -3   7     2557.43     2487.70     27.11 o 
   0  -3   7     1647.38     1636.92     17.08 o 
   1  -3   7      365.05      365.13      7.79 o 
   2  -3   7      157.44      150.41      5.55 o 
   3  -3   7      961.51      932.17     13.31 o 
   4  -3   7     1293.70     1223.06     16.40 o 
   5  -3   7      860.59      808.45     14.27 o 
  -6  -2   7      163.93      155.14      6.51 o 
  -5  -2   7      968.16      937.93     13.78 o 
  -4  -2   7     1742.13     1631.28     16.75 o 
  -3  -2   7      726.53      661.34     10.13 o 
  -2  -2   7     2175.15     2024.06     23.52 o 
  -1  -2   7      147.07      132.04      4.65 o 
   0  -2   7     2145.72     2029.49     25.36 o 
   1  -2   7     3108.59     2840.65     38.90 o 
   2  -2   7     1479.28     1315.76     13.88 o 
   3  -2   7      546.60      479.13      9.19 o 
   4  -2   7       11.94        9.90      2.40 o 
   5  -2   7       78.58       75.32      5.00 o 
   6  -2   7      862.23      818.93     14.55 o 
  -7  -1   7      670.90      611.06     12.97 o 
  -6  -1   7     1014.50      944.23     14.44 o 
  -5  -1   7      515.97      433.67      9.40 o 
  -4  -1   7       66.89       49.18      3.69 o 
  -3  -1   7      908.86      799.89     10.75 o 
  -2  -1   7     1712.27     1540.00     19.69 o 
  -1  -1   7     4225.09     3666.85     41.36 o 
   0  -1   7     1942.79     1731.24     14.11 o 
   1  -1   7      144.83      149.91      4.73 o 
   2  -1   7      513.66      451.61      7.88 o 
   3  -1   7     2295.00     2040.50     24.40 o 
   4  -1   7     1416.69     1271.89     14.65 o 
   5  -1   7      920.72      826.86     13.15 o 
   6  -1   7       80.58       73.61      5.12 o 
  -6   0   7      218.25      205.38      7.26 o 
  -5   0   7      909.34      854.07     12.84 o 
  -4   0   7     2674.05     2346.48     27.24 o 
  -3   0   7     1404.24     1290.67     13.37 o 
  -2   0   7      918.22      838.49     10.15 o 
  -1   0   7      579.11      521.00     12.62 o 
   0   0   7     3632.46     3302.65     43.57 o 
   1   0   7     3863.84     3247.81     56.53 o 
   2   0   7     1289.83     1092.90     11.49 o 
   3   0   7      264.83      226.94      5.87 o 
   4   0   7      356.22      296.78      7.16 o 
   5   0   7      575.91      462.81      9.49 o 
   6   0   7     1321.29     1138.83     15.72 o 
   7   0   7      684.44      517.63     11.96 o 
  -6   1   7      839.07      766.04     13.44 o 
  -5   1   7      427.08      373.06      8.90 o 
  -4   1   7      427.58      346.18      7.72 o 
  -3   1   7      599.32      584.56      9.23 o 
  -2   1   7     3675.14     3211.11     39.35 o 
  -1   1   7     3753.74     3098.59    104.01 o 
   0   1   7     1237.45     1068.88     42.55 o 
   1   1   7        2.61        3.27      1.29 o 
   2   1   7      710.87      608.79     16.08 o 
   3   1   7     3362.24     2840.33     37.96 o 
   4   1   7     1157.29     1074.29     12.69 o 
   5   1   7     1155.57     1059.98     13.61 o 
   6   1   7      225.17      219.21      7.24 o 
   7   1   7       18.56       17.30      3.16 o 
  -6   2   7      365.94      340.76      9.50 o 
  -5   2   7     1024.85      966.58     14.11 o 
  -4   2   7     2615.27     2259.05     27.89 o 
  -3   2   7     1135.95     1021.43     12.42 o 
  -2   2   7       27.78       26.53      2.06 o 
  -1   2   7      665.71      631.14      8.74 o 
   0   2   7     3393.51     3295.63     68.80 o 
   1   2   7     3077.25     2822.69     50.04 o 
   2   2   7     1171.38     1141.02     11.52 o 
   3   2   7      280.87      275.04      6.20 o 
   4   2   7      817.55      811.83     11.06 o 
   5   2   7     2150.71     2102.04     26.78 o 
   6   2   7     1496.72     1573.12     17.82 o 
   7   2   7      779.48      772.83     13.84 o 
  -6   3   7      429.95      404.82     10.55 o 
  -5   3   7      180.28      173.95      6.88 o 
  -4   3   7      635.83      588.07     10.83 o 
  -3   3   7      530.49      544.43      9.54 o 
  -2   3   7     3396.36     3225.08     42.79 o 
  -1   3   7     2067.58     2188.07     23.64 o 
   0   3   7      713.16      754.53      6.80 o 
   1   3   7        3.13        3.86      1.41 o 
   2   3   7      865.28      898.56     10.58 o 
   3   3   7     3184.19     3248.95     29.31 o 
   4   3   7     1122.60     1206.12     13.60 o 
   5   3   7     1380.66     1428.81     15.88 o 
   6   3   7      172.32      182.03      6.80 o 
   7   3   7      190.24      201.10      7.84 o 
  -5   4   7      864.36      853.33     14.63 o 
  -4   4   7     1386.28     1420.48     17.34 o 
  -3   4   7      518.89      541.79     10.30 o 
  -2   4   7       25.06       30.66      2.44 o 
  -1   4   7      479.10      530.27      8.96 o 
   0   4   7     2120.63     2287.92     17.68 o 
   1   4   7     2239.10     2315.20     24.72 o 
   2   4   7     1306.70     1372.91     13.74 o 
   3   4   7      288.88      298.01      6.87 o 
   4   4   7      267.50      293.13      7.29 o 
   5   4   7     3302.07     3576.72     35.85 o 
   6   4   7     1182.39     1222.60     16.15 o 
   7   4   7      557.69      565.07     12.24 o 
  -4   5   7      396.02      423.77     10.42 o 
  -3   5   7      526.75      557.35     11.33 o 
  -2   5   7     1832.55     1917.74     26.97 o 
  -1   5   7     1188.82     1253.07     14.61 o 
   0   5   7      454.48      494.48      6.39 o 
   1   5   7       25.09       27.00      2.20 o 
   2   5   7     1248.46     1325.44     14.37 o 
   3   5   7     1904.90     1903.01     17.63 o 
   4   5   7     1179.66     1229.01     14.91 o 
   5   5   7     1035.46     1088.95     14.86 o 
   6   5   7        7.51        5.48      3.77 o 
   7   5   7      300.79      300.67      9.44 o 
  -3   6   7      253.42      257.52      8.43 o 
  -2   6   7       20.34       17.46      3.25 o 
  -1   6   7      413.26      424.91      9.90 o 
   0   6   7     1184.98     1233.98     22.19 o 
   1   6   7     1695.95     1660.85     17.39 o 
   2   6   7      929.75      919.37     13.06 o 
   3   6   7      109.02      110.77      5.31 o 
   4   6   7       12.31       15.78      2.99 o 
   5   6   7     2296.29     2228.39     31.31 o 
   6   6   7      755.34      696.78     13.30 o 
  -2   7   7      810.23      800.40     14.43 o 
  -1   7   7      736.16      732.95     13.25 o 
   0   7   7      159.24      162.16      5.00 o 
   1   7   7       89.45       88.97      5.59 o 
   2   7   7     1239.12     1182.19     16.10 o 
   3   7   7      694.66      673.87     12.65 o 
   4   7   7     1059.81      980.65     15.18 o 
   5   7   7      450.62      422.98     10.62 o 
   0   8   7      669.73      635.08     14.10 o 
   1   8   7     1039.63      956.73     15.86 o 
   2   8   7      343.85      303.16      9.41 o 
   3   8   7       12.46       13.28      2.85 o 
  -1  -6   8      125.91      134.95      6.70 o 
  -4  -5   8      606.68      582.60     12.46 o 
  -3  -5   8       43.01       49.47      3.38 o 
  -2  -5   8      210.26      215.87      7.45 o 
  -1  -5   8      856.42      840.76     14.13 o 
   0  -5   8     1346.26     1321.48     12.27 o 
   1  -5   8      631.33      642.59     12.69 o 
   2  -5   8       21.82       23.88      2.97 o 
  -5  -4   8       40.86       37.64      3.19 o 
  -4  -4   8     1123.99     1134.12     16.15 o 
  -3  -4   8     1800.14     1770.72     19.25 o 
  -2  -4   8      517.21      474.47     10.23 o 
  -1  -4   8      319.54      327.38      8.42 o 
   0  -4   8       17.21       20.92      2.00 o 
   1  -4   8      807.34      787.31     12.93 o 
   2  -4   8      940.31      949.15     14.69 o 
   3  -4   8      799.67      792.47     13.95 o 
  -6  -3   8      808.17      780.17     14.54 o 
  -5  -3   8      827.96      829.81     13.85 o 
  -4  -3   8      659.50      641.47     11.67 o 
  -3  -3   8       73.85       78.01      4.87 o 
  -2  -3   8     1391.59     1351.22     15.39 o 
  -1  -3   8     1369.73     1314.26     14.92 o 
   0  -3   8     1771.20     1643.91     13.63 o 
   1  -3   8      790.49      789.96     11.98 o 
   2  -3   8       28.78       24.35      2.62 o 
   3  -3   8       41.95       49.75      3.37 o 
   4  -3   8      326.79      317.49      9.02 o 
  -6  -2   8       25.48       25.63      2.98 o 
  -5  -2   8      173.04      166.13      7.02 o 
  -4  -2   8     2284.60     2108.67     19.99 o 
  -3  -2   8     2143.65     2016.28     18.43 o 
  -2  -2   8      226.22      217.93      6.14 o 
  -1  -2   8      846.25      799.85     11.12 o 
   0  -2   8       27.88       31.23      3.10 o 
   1  -2   8     1402.00     1313.21     14.26 o 
   2  -2   8     1612.36     1503.86     15.79 o 
   3  -2   8     1148.78     1036.61     13.84 o 
   4  -2   8      625.20      537.27     11.08 o 
   5  -2   8        0.26       -3.72      3.72 o 
  -6  -1   8      976.53      939.15     15.00 o 
  -5  -1   8     1064.57      981.53     14.61 o 
  -4  -1   8      431.23      400.13      8.80 o 
  -3  -1   8       12.95       12.71      1.98 o 
  -2  -1   8     3254.09     2952.46     29.15 o 
  -1  -1   8     1102.63     1080.22     12.16 o 
   0  -1   8     2110.87     1984.78     16.28 o 
   1  -1   8     1109.66     1057.32     12.16 o 
   2  -1   8       98.59       98.85      4.51 o 
   3  -1   8      172.82      165.43      5.74 o 
   4  -1   8      743.45      715.87     11.83 o 
   5  -1   8     1520.41     1417.19     17.75 o 
   6  -1   8      997.09      909.79     15.29 o 
  -6   0   8       10.53       12.63      2.57 o 
  -5   0   8      418.50      414.89      9.70 o 
  -4   0   8     2392.58     2305.67     28.46 o 
  -3   0   8     1786.39     1710.75     16.29 o 
  -2   0   8      138.04      136.04      4.76 o 
  -1   0   8     1627.73     1609.91     20.39 o 
   0   0   8      244.82      231.89      4.07 o 
   1   0   8     2183.47     2103.43     23.15 o 
   2   0   8     2728.16     2491.31     26.01 o 
   3   0   8     1550.80     1378.49     14.49 o 
   4   0   8      732.52      620.15     10.71 o 
   5   0   8       75.42       77.46      5.21 o 
   6   0   8      138.16      120.57      6.20 o 
  -6   1   8      837.51      810.75     14.26 o 
  -5   1   8      895.84      880.42     14.05 o 
  -4   1   8      217.93      197.25      6.78 o 
  -3   1   8       51.12       48.76      3.54 o 
  -2   1   8     2969.06     2781.98     27.78 o 
  -1   1   8      905.75      874.69     10.72 o 
   0   1   8     2837.42     2535.18     34.53 o 
   1   1   8     1427.56     1232.25     17.55 o 
   2   1   8       79.14       82.87      3.94 o 
   3   1   8      566.65      514.42      8.90 o 
   4   1   8     1662.50     1456.77     15.54 o 
   5   1   8     1956.15     1670.82     17.90 o 
   6   1   8      876.62      813.76     13.64 o 
   7   1   8        1.05        3.12      3.89 o 
  -6   2   8       83.52       76.00      5.30 o 
  -5   2   8      462.31      453.93     10.28 o 
  -4   2   8     1491.24     1414.31     16.53 o 
  -3   2   8     1587.38     1434.61     15.49 o 
  -2   2   8      309.91      273.37      6.65 o 
  -1   2   8     1297.92     1199.76     12.68 o 
   0   2   8      676.03      632.05      6.43 o 
   1   2   8     3063.30     2973.02     38.58 o 
   2   2   8     3427.09     3046.18     39.94 o 
   3   2   8     1313.39     1258.34     13.54 o 
   4   2   8      250.92      242.71      6.59 o 
   5   2   8       64.47       64.91      4.46 o 
   6   2   8      265.77      260.71      8.20 o 
   7   2   8     1129.71     1161.68     17.32 o 
  -5   3   8      574.99      566.76     11.84 o 
  -4   3   8      134.01      128.06      6.20 o 
  -3   3   8      306.52      285.16      7.50 o 
  -2   3   8     1429.33     1429.17     15.07 o 
  -1   3   8     1502.39     1482.84     14.72 o 
   0   3   8     2874.25     2923.89     19.88 o 
   1   3   8      927.99      945.48     11.40 o 
   2   3   8        3.81        7.11      1.73 o 
   3   3   8      911.35      881.49     11.69 o 
   4   3   8     2411.71     2450.28     28.37 o 
   5   3   8     1356.27     1375.37     16.33 o 
   6   3   8      533.65      545.09     11.35 o 
   7   3   8        0.32        4.49      2.81 o 
  -5   4   8      349.87      367.17     10.21 o 
  -4   4   8      862.57      857.04     14.32 o 
  -3   4   8     1485.88     1480.22     17.25 o 
  -2   4   8      411.32      416.91      8.92 o 
  -1   4   8      238.30      255.96      6.76 o 
   0   4   8      867.29      909.31      8.35 o 
   1   4   8     2974.37     3226.85     43.58 o 
   2   4   8     2565.40     2614.80     27.97 o 
   3   4   8      658.52      658.57     10.47 o 
   4   4   8       17.01       18.96      2.34 o 
   5   4   8       13.66       15.26      3.01 o 
   6   4   8      702.89      721.01     12.95 o 
   7   4   8     1100.99     1179.17     17.53 o 
  -4   5   8       70.68       77.50      5.42 o 
  -3   5   8      546.12      571.49     11.91 o 
  -2   5   8      594.20      648.31     11.73 o 
  -1   5   8     1920.30     1952.72     26.74 o 
   0   5   8     1547.34     1656.13     11.93 o 
   1   5   8      276.29      271.97      7.25 o 
   2   5   8       92.50       83.83      4.77 o 
   3   5   8      777.22      809.98     12.17 o 
   4   5   8     2169.71     2248.29     29.50 o 
   5   5   8      626.09      642.87     12.03 o 
   6   5   8      399.21      418.63     10.36 o 
  -3   6   8      997.69     1011.84     16.24 o 
  -2   6   8      208.39      218.70      7.71 o 
  -1   6   8        2.93        5.12      2.81 o 
   0   6   8      609.52      612.39     10.56 o 
   1   6   8     1963.95     2058.94     19.89 o 
   2   6   8     1266.51     1224.75     15.49 o 
   3   6   8      316.11      313.26      8.57 o 
   4   6   8        0.67        4.23      4.26 o 
   5   6   8      113.71      113.08      5.83 o 
   6   6   8     1406.50     1323.15     18.65 o 
  -1   7   8     1371.76     1325.76     18.03 o 
   0   7   8      511.98      515.90      7.99 o 
   1   7   8       70.41       62.86      5.52 o 
   2   7   8       89.57       93.65      6.19 o 
   3   7   8      616.66      594.17     11.99 o 
   4   7   8     1344.19     1279.85     17.69 o 
   5   7   8      311.22      306.26      9.29 o 
  -3  -5   9      297.67      286.12      9.03 o 
  -2  -5   9       10.32        6.28      2.68 o 
  -1  -5   9      102.32      105.19      5.73 o 
   0  -5   9      367.20      408.53      7.41 o 
  -4  -4   9      189.74      194.22      7.45 o 
  -3  -4   9      688.79      671.69     12.58 o 
  -2  -4   9     1166.61     1109.98     15.99 o 
  -1  -4   9      975.83      916.41     14.49 o 
   0  -4   9       55.14       60.38      3.57 o 
   1  -4   9       13.90       17.97      2.85 o 
   2  -4   9      300.18      287.18      8.93 o 
  -5  -3   9      903.34      877.29     14.90 o 
  -4  -3   9      655.88      629.61     12.59 o 
  -3  -3   9      454.32      434.30     10.24 o 
  -2  -3   9       34.15       31.17      2.92 o 
  -1  -3   9      146.75      149.03      6.11 o 
   0  -3   9     1015.42      999.55     13.78 o 
   1  -3   9     2007.30     1875.16     19.37 o 
   2  -3   9      752.15      706.67     12.71 o 
   3  -3   9       49.77       45.13      3.21 o 
   4  -3   9      124.09      111.38      6.57 o 
  -5  -2   9       41.29       46.58      4.46 o 
  -4  -2   9      269.98      242.14      7.96 o 
  -3  -2   9     1164.21     1141.34     14.90 o 
  -2  -2   9     2050.68     1891.80     25.98 o 
  -1  -2   9     1179.74     1112.69     13.88 o 
   0  -2   9       56.65       67.90      3.94 o 
   1  -2   9        3.68       28.07      2.37 o 
   2  -2   9      971.01      946.00     13.49 o 
   3  -2   9     1435.77     1411.96     17.09 o 
   4  -2   9     1181.50     1144.78     16.23 o 
   5  -2   9       86.99       91.55      5.80 o 
  -5  -1   9     1013.18     1035.06     15.32 o 
  -4  -1   9      659.40      680.81     12.14 o 
  -3  -1   9      566.51      558.02     10.24 o 
  -2  -1   9        8.90       31.93      2.45 o 
  -1  -1   9      688.35      699.76     10.61 o 
   0  -1   9     2207.94     2226.24     34.57 o 
   1  -1   9     2772.61     2711.10     29.25 o 
   2  -1   9      817.14      788.60     11.75 o 
   3  -1   9       11.14       11.95      2.39 o 
   4  -1   9      218.94      220.92      7.65 o 
   5  -1   9      579.95      574.14     12.04 o 
  -6   0   9      286.00      304.79      9.33 o 
  -5   0   9       11.68       22.38      3.29 o 
  -4   0   9      313.06      319.16      8.70 o 
  -3   0   9     2178.36     2247.44     28.06 o 
  -2   0   9     2702.72     2749.12     29.52 o 
  -1   0   9      664.26      665.11     10.19 o 
   0   0   9      109.85      122.11      3.35 o 
   1   0   9       63.77       76.92      4.25 o 
   2   0   9     1862.69     1706.82     16.30 o 
   3   0   9     1877.22     1838.12     17.76 o 
   4   0   9     1101.84     1040.91     14.32 o 
   5   0   9      116.74      109.55      6.41 o 
   6   0   9        0.32        4.96      4.01 o 
  -5   1   9     1008.91     1117.68     16.05 o 
  -4   1   9      740.93      753.19     12.65 o 
  -3   1   9      405.24      407.41      8.78 o 
  -2   1   9        3.31        4.47      1.79 o 
  -1   1   9     2541.50     2587.40     27.55 o 
   0   1   9     2371.65     2331.93     36.16 o 
   1   1   9     2326.61     2128.31     24.64 o 
   2   1   9      553.98      507.98      9.05 o 
   3   1   9       53.46       43.04      3.82 o 
   4   1   9      293.39      249.26      7.17 o 
   5   1   9      643.38      567.74     11.49 o 
   6   1   9      953.35      822.00     14.31 o 
  -5   2   9        2.62        1.55      3.26 o 
  -4   2   9      462.80      500.87     10.78 o 
  -3   2   9     2806.24     2735.74     31.47 o 
  -2   2   9     2105.08     2000.03     25.62 o 
  -1   2   9      111.02       97.86      4.68 o 
   0   2   9      279.82      266.76      4.65 o 
   1   2   9      358.19      323.16      7.18 o 
   2   2   9     2121.45     1908.78     16.89 o 
   3   2   9     1923.05     1786.43     17.02 o 
   4   2   9      921.46      872.35     12.69 o 
   5   2   9      259.56      241.10      7.79 o 
   6   2   9       48.28       59.86      4.60 o 
  -5   3   9      812.57      770.05     14.21 o 
  -4   3   9      615.24      585.44     11.93 o 
  -3   3   9      126.33      113.67      5.88 o 
  -2   3   9       50.79       51.36      3.86 o 
  -1   3   9     3666.13     3617.85     48.17 o 
   0   3   9     1168.06     1163.69      9.55 o 
   1   3   9     1601.03     1565.01     15.41 o 
   2   3   9      416.32      409.25      8.26 o 
   3   3   9       27.47       36.20      3.20 o 
   4   3   9      406.89      402.43      8.94 o 
   5   3   9      815.00      847.92     13.62 o 
   6   3   9     1299.96     1296.02     17.45 o 
  -4   4   9      555.19      566.87     12.06 o 
  -3   4   9     2014.11     1995.95     20.81 o 
  -2   4   9     1111.40     1134.34     14.84 o 
  -1   4   9        8.95       13.11      2.09 o 
   0   4   9      416.30      447.14      6.34 o 
   1   4   9      656.40      654.99     10.62 o 
   2   4   9     1865.87     1870.03     17.77 o 
   3   4   9     1830.71     1889.69     25.96 o 
   4   4   9      724.76      732.29     12.28 o 
   5   4   9      198.41      200.40      7.60 o 
   6   4   9      210.96      218.32      7.98 o 
  -3   5   9       19.84       23.95      2.76 o 
  -2   5   9      195.56      215.16      7.56 o 
  -1   5   9     2341.64     2400.75     21.92 o 
   0   5   9      510.37      528.05      7.70 o 
   1   5   9     1277.72     1361.01     15.90 o 
   2   5   9      302.27      294.61      7.98 o 
   3   5   9       42.45       46.68      3.98 o 
   4   5   9      536.32      564.07     11.25 o 
   5   5   9     1062.29     1068.02     15.71 o 
   6   5   9     1140.24     1143.56     17.09 o 
  -2   6   9      593.91      601.90     12.39 o 
  -1   6   9       11.14       13.39      2.54 o 
   0   6   9      219.84      218.16      5.62 o 
   1   6   9      718.84      727.53     12.66 o 
   2   6   9     1476.16     1525.79     18.19 o 
   3   6   9     1426.61     1436.52     17.69 o 
   4   6   9      386.77      387.01      9.69 o 
   5   6   9       14.75       14.76      2.93 o 
   0   7   9      446.27      438.13      7.64 o 
   1   7   9      855.43      838.32     14.38 o 
   2   7   9      103.47       93.32      5.95 o 
   3   7   9      114.60      109.89      6.08 o 
   4   7   9      477.39      447.20     11.27 o 
  -3  -4  10       36.66       39.83      3.43 o 
  -2  -4  10      725.21      692.86     13.23 o 
  -1  -4  10     1244.07     1212.28     17.13 o 
   0  -4  10      664.86      640.72      8.96 o 
   1  -4  10      141.29      134.07      6.91 o 
  -4  -3  10      850.23      853.68     14.57 o 
  -3  -3  10     1372.24     1323.91     17.67 o 
  -2  -3  10      238.05      206.75      7.52 o 
  -1  -3  10       17.99       15.95      2.85 o 
   0  -3  10      495.81      497.51      7.58 o 
   1  -3  10      773.56      814.66     13.95 o 
   2  -3  10     1126.96     1081.65     16.02 o 
   3  -3  10      100.13       93.14      6.22 o 
  -5  -2  10      198.81      180.29      7.44 o 
  -4  -2  10       61.05       71.65      5.26 o 
  -3  -2  10      283.12      273.49      8.57 o 
  -2  -2  10     1299.61     1178.90     15.68 o 
  -1  -2  10     1733.95     1646.30     18.05 o 
   0  -2  10      936.38      959.37      9.76 o 
   1  -2  10       28.18       41.47      3.14 o 
   2  -2  10       62.32       69.47      5.35 o 
   3  -2  10      454.26      488.84     10.96 o 
   4  -2  10      661.69      671.95     13.28 o 
  -5  -1  10      694.26      741.89     13.73 o 
  -4  -1  10     1250.55     1337.58     17.52 o 
  -3  -1  10     1250.63     1349.88     16.71 o 
  -2  -1  10      195.90      206.27      6.76 o 
  -1  -1  10      255.69      250.14      7.27 o 
   0  -1  10      517.02      544.52      7.12 o 
   1  -1  10     1025.86     1104.57     14.21 o 
   2  -1  10     1708.96     1702.37     18.14 o 
   3  -1  10      332.17      343.33      9.34 o 
   4  -1  10      168.16      176.09      7.01 o 
   5  -1  10      221.37      233.61      8.39 o 
  -5   0  10      212.85      244.39      8.45 o 
  -4   0  10        5.60        4.59      4.37 o 
  -3   0  10      662.29      721.38     12.46 o 
  -2   0  10     1484.76     1647.97     17.29 o 
  -1   0  10     1948.85     2090.56     26.74 o 
   0   0  10     1069.28     1122.01      9.75 o 
   1   0  10        3.91        3.30      2.81 o 
   2   0  10       38.83       58.27      4.08 o 
   3   0  10      768.34      754.72     12.50 o 
   4   0  10     1227.61     1245.60     16.57 o 
   5   0  10     1048.71     1071.18     16.21 o 
  -5   1  10      729.72      763.62     14.03 o 
  -4   1  10     1223.67     1331.25     17.29 o 
  -3   1  10      707.45      781.76     12.82 o 
  -2   1  10      157.96      167.18      6.08 o 
  -1   1  10      399.10      405.46      8.55 o 
   0   1  10      439.97      485.75     17.75 o 
   1   1  10     1601.92     1619.53     16.36 o 
   2   1  10     2340.43     2164.35     19.28 o 
   3   1  10      528.58      512.52     10.02 o 
   4   1  10        0.87        4.47      3.97 o 
   5   1  10      402.57      352.82      9.57 o 
  -4   2  10        8.82        6.83      2.42 o 
  -3   2  10      656.35      680.59     12.17 o 
  -2   2  10     1523.93     1590.31     17.21 o 
  -1   2  10     2012.20     1997.15     26.21 o 
   0   2  10      769.68      738.43     16.59 o 
   1   2  10       20.38       15.93      2.25 o 
   2   2  10       58.86       58.69      4.19 o 
   3   2  10     1398.60     1255.71     15.24 o 
   4   2  10     1673.53     1507.98     17.74 o 
   5   2  10     1046.69     1008.37     15.24 o 
   6   2  10       15.21       15.02      2.78 o 
  -4   3  10      882.32      919.21     15.18 o 
  -3   3  10      383.19      365.14      9.44 o 
  -2   3  10      112.07      107.75      5.69 o 
  -1   3  10      218.24      198.95      6.59 o 
   0   3  10      841.48      812.76     10.01 o 
   1   3  10     2057.03     1973.19     18.43 o 
   2   3  10     2072.33     1890.58     18.28 o 
   3   3  10      331.67      329.22      8.07 o 
   4   3  10      119.36      116.10      6.22 o 
   5   3  10      474.52      455.77     10.53 o 
   6   3  10      742.31      730.93     14.03 o 
  -3   4  10      472.24      488.54     10.98 o 
  -2   4  10     1638.62     1493.93     18.01 o 
  -1   4  10     1633.38     1566.23     17.78 o 
   0   4  10      201.36      200.82      4.71 o 
   1   4  10        4.86        3.35      2.99 o 
   2   4  10      194.96      204.46      6.67 o 
   3   4  10     1704.48     1686.36     18.43 o 
   4   4  10     1446.73     1417.25     17.54 o 
   5   4  10      578.49      601.27     12.09 o 
  -3   5  10      247.91      253.59      8.68 o 
  -2   5  10       37.08       35.22      3.19 o 
  -1   5  10      104.37       99.88      5.97 o 
   0   5  10     1668.31     1718.20     13.49 o 
   1   5  10     1359.24     1400.26     17.06 o 
   2   5  10     1122.84     1121.66     15.37 o 
   3   5  10      102.96      114.80      6.13 o 
   4   5  10      205.97      198.77      7.58 o 
   5   5  10      405.58      394.28     10.41 o 
  -1   6  10      874.07      916.15     15.21 o 
   0   6  10        1.31       -2.46      2.46 o 
   1   6  10        9.57       11.26      2.51 o 
   2   6  10      383.64      366.36      9.84 o 
   3   6  10     1304.80     1335.44     17.68 o 
   4   6  10      942.15      883.36     14.95 o 
   1   7  10      419.67      427.20     11.19 o 
   2   7  10      542.46      532.15     12.08 o 
  -3  -3  11      920.05      978.67     15.91 o 
  -2  -3  11      580.62      605.33     12.59 o 
  -1  -3  11      255.43      268.98      8.84 o 
   0  -3  11        0.07        1.58      2.72 o 
   1  -3  11      231.54      245.80      8.48 o 
  -3  -2  11        0.39        1.60      3.19 o 
  -2  -2  11      125.28      138.48      6.30 o 
  -1  -2  11      800.93      848.18     14.13 o 
   0  -2  11     1307.44     1454.70     14.45 o 
   1  -2  11      630.33      692.83     12.88 o 
   2  -2  11      167.94      164.89      6.94 o 
   3  -2  11       30.91       36.68      2.98 o 
  -4  -1  11      506.72      569.95     12.13 o 
  -3  -1  11      980.09     1151.82     16.29 o 
  -2  -1  11     1169.56     1211.00     16.40 o 
  -1  -1  11      173.66      204.23      7.26 o 
   0  -1  11        7.93        9.96      3.68 o 
   1  -1  11      708.19      789.32     13.11 o 
   2  -1  11     1293.19     1501.71     18.40 o 
   3  -1  11     1206.90     1357.14     17.79 o 
   4  -1  11       41.48       38.42      3.16 o 
  -4   0  11       38.69       39.76      3.12 o 
  -3   0  11        0.05       -4.13      4.13 o 
  -2   0  11      215.28      222.99      7.78 o 
  -1   0  11     1415.62     1583.03     17.78 o 
   0   0  11     1932.25     2132.85     16.55 o 
   1   0  11      722.44      758.29     12.49 o 
   2   0  11       61.66       59.21      4.89 o 
   3   0  11      229.83      237.84      8.33 o 
   4   0  11      878.48      941.15     15.31 o 
  -4   1  11      683.35      818.92     14.33 o 
  -3   1  11     1109.31     1281.54     17.09 o 
  -2   1  11     1395.51     1496.01     17.68 o 
  -1   1  11       76.21       69.47      5.17 o 
   0   1  11      186.59      191.36      4.64 o 
   1   1  11     1120.03     1181.08     15.08 o 
   2   1  11     1332.01     1442.46     17.08 o 
   3   1  11     1252.35     1235.20     16.39 o 
   4   1  11       31.06       28.83      2.88 o 
   5   1  11      114.23      112.46      6.23 o 
  -4   2  11       54.65       62.78      4.64 o 
  -3   2  11        1.59       -0.67      3.01 o 
  -2   2  11      545.25      546.39     11.11 o 
  -1   2  11     1688.97     1749.23     18.69 o 
   0   2  11     1818.91     1824.10     20.48 o 
   1   2  11      611.47      578.39     10.78 o 
   2   2  11       11.07       19.28      2.76 o 
   3   2  11      323.23      305.50      8.91 o 
   4   2  11      820.41      757.34     13.50 o 
   5   2  11      722.27      660.54     13.11 o 
  -3   3  11     1055.60     1121.54     16.47 o 
  -2   3  11      860.80      839.88     13.80 o 
  -1   3  11       14.76       20.59      2.75 o 
   0   3  11      586.70      589.51     14.80 o 
   1   3  11      828.01      802.42     12.90 o 
   2   3  11     1107.91     1069.09     14.85 o 
   3   3  11     1200.96     1135.93     15.64 o 
   4   3  11       73.34       65.37      4.94 o 
   5   3  11       27.09       28.96      2.98 o 
  -3   4  11       32.61       33.40      3.04 o 
  -2   4  11      736.75      733.96     13.43 o 
  -1   4  11     1290.83     1315.29     17.17 o 
   0   4  11     1266.33     1225.49     11.45 o 
   1   4  11      385.07      372.75      9.44 o 
   2   4  11      128.37      126.33      6.33 o 
   3   4  11      189.70      198.15      7.68 o 
   4   4  11      798.53      762.22     13.72 o 
   5   4  11      836.94      810.75     14.38 o 
  -2   5  11      304.88      288.14      9.18 o 
  -1   5  11        0.29        4.31      2.38 o 
   0   5  11      590.38      567.53      8.26 o 
   1   5  11      453.92      458.90     10.75 o 
   2   5  11     1010.28     1032.19     15.46 o 
   3   5  11     1026.13      996.53     15.42 o 
   4   5  11       83.16       93.51      5.93 o 
   0   6  11      825.54      804.27     10.29 o 
   1   6  11      132.32      132.91      6.69 o 
   2   6  11      150.70      154.06      7.10 o 
   3   6  11      109.17      112.57      6.48 o 
  -2  -2  12       28.34       34.88      3.05 o 
  -1  -2  12      538.11      626.73     12.65 o 
   0  -2  12      803.06      910.78     10.78 o 
   1  -2  12      741.87      881.46     15.10 o 
  -3  -1  12      533.50      667.45     13.11 o 
  -2  -1  12     1570.51     1926.26     21.46 o 
  -1  -1  12      310.83      352.00      9.59 o 
   0  -1  12      258.46      306.15      6.34 o 
   1  -1  12       70.40       75.57      5.14 o 
   2  -1  12      387.87      470.66     11.11 o 
  -3   0  12       64.35       70.77      5.17 o 
  -2   0  12       22.08       33.23      2.92 o 
  -1   0  12      591.42      668.95     12.58 o 
   0   0  12      983.08     1131.31     11.33 o 
   1   0  12      924.47     1130.68     16.18 o 
   2   0  12      435.90      539.62     11.46 o 
   3   0  12       23.05       32.63      3.10 o 
  -3   1  12      662.09      822.32     14.55 o 
  -2   1  12     1283.32     1589.27     19.05 o 
  -1   1  12      462.43      543.13     11.58 o 
   0   1  12      104.10      129.44      4.37 o 
   1   1  12       84.99       83.26      5.80 o 
   2   1  12      601.09      652.46     12.54 o 
   3   1  12     1148.75     1246.71     17.25 o 
   4   1  12      889.03      947.65     15.90 o 
  -3   2  12        0.85        1.44      3.23 o 
  -2   2  12       87.42       90.64      5.74 o 
  -1   2  12      397.53      448.46     10.50 o 
   0   2  12     1091.67     1196.53     15.24 o 
   1   2  12     1182.56     1283.49     16.92 o 
   2   2  12      377.59      385.00      9.76 o 
   3   2  12       31.99       26.16      3.02 o 
   4   2  12      156.18      140.31      6.71 o 
  -2   3  12      869.48      958.84     15.45 o 
  -1   3  12      622.85      697.00     12.77 o 
   0   3  12       15.98       21.84      3.47 o 
   1   3  12      118.98      108.69      6.14 o 
   2   3  12      945.69      900.84     14.45 o 
   3   3  12     1217.42     1197.64     16.95 o 
   4   3  12      887.31      848.11     14.76 o 
  -1   4  12      342.48      339.53      9.65 o 
   0   4  12     1171.86     1134.79     12.59 o 
   1   4  12     1147.29     1162.78     16.36 o 
   2   4  12      258.50      234.78      8.11 o 
   3   4  12        0.03       -1.59      3.52 o 
   4   4  12      383.27      363.36     10.18 o 
   0   5  12        0.35        6.83      2.72 o 
   1   5  12      286.11      257.14      8.45 o 
   2   5  12      941.84      905.77     15.33 o 
   3   5  12      853.17      852.44     14.99 o 
  -1   0  13       30.75       52.09      5.04 o 
   0   0  13      637.88      792.23     10.19 o 
   1   0  13      795.09      970.24     15.85 o 
  -1   1  13     1526.58     1955.92     21.94 o 
   0   1  13      212.49      239.05      5.81 o 
   1   1  13      163.31      187.74      7.59 o 
   2   1  13       98.13      108.62      6.17 o 
  -1   2  13        2.38        1.67      3.63 o 
   0   2  13      948.60     1107.19     13.83 o 
   1   2  13     1034.39     1149.42     16.83 o 
   2   2  13      738.90      825.50     14.55 o 
  -1   3  13     1346.24     1597.27     20.19 o 
   0   3  13      135.45      134.76      4.83 o 
   1   3  13       79.15       73.05      5.49 o 
   2   3  13      264.04      256.33      8.30 o 
   1   4  13      854.22      832.20     14.72 o 
                                                 
